# Supplementary material for: Maternal Vitamin and Mineral Supplementation Affected Neonatal Gene Expression and Rewired Key Regulatory Genes Underlying Hepatic Metabolism
Source: Animals (Basel). 2025 Sep 11;15(18):2664. doi: 10.3390/ani15182664 (PMC12466525; doi:10.3390/ani15182664)
Supplement: Supplementary file 1 [file animals-15-02664-s001.zip › Supplementary Table S1.xlsx]

## Sheet: Diet composition
Supplementary Table S1: Nutrient composition of vitamin mineral (VTM) supplement and feed ingredients of basal diets delivered to gestating heifers from breeding through calving. As well as, composition of commercial colostrum replacer fed to neonatal calves within 2 h of birth1; company guaranteed analysis.
Item	Assurance levels
Minerals1	Min				Max
Calcium, g/kg of DM	135				162
Phosphorus, g/kg of DM	75				-
Sodium Chloride, g/kg of DM	180				216
Magnesium, g/kg of DM	10				-
Potassium, g/kg of DM	10				-
Manganese, mg/kg of DM	3600				-
Cobalt, mg/kg of DM	12				-
Copper, mg/kg of DM	1200				-
Iodine, mg/kg of DM	60				-
Selenium, mg/kg of DM	27				-
Zinc, mg/kg of DM	3600				-
Vitamins, IU/kg of DM
A	661500
D	66150
E	661.5
1Purina® Wind and Rain® Storm® All Season 7.5 Complete Mineral (Land O’Lakes, Inc., Arden Hills, MN); Ingredients: Dicalcium Phosphate, Monocalcium Phosphate, Processed Grain By-Products, Plant Protein Products, Calcium Carbonate, Molasses Products, Salt, Mineral Oil, Potassium Chloride, Magnesium Oxide, Ferric Oxide, Vitamin E Supplement, Vitamin A Supplement, Lignin Sulfonate, Cobalt Carbonate,…
	Diet 1				Diet 2		Diet 32
Ingredients, % DM
Corn Silage	37				25		25
Prairie Hay	53				-		-
Millet Hay	-				66		-
Alfalfa	-				-		66
DDGS	10				9		4
Premix2	-				-		5
Chemical composition, % DM
Dry Matter	53				58.2		62.1
Ash	11.3				10.1		9.77
Crude Protein	10.5				10.4		17.3
Acid Detergent Fiber	32.7				36.1		35.7
Neutral Detergent Fiber	56.9				62.5		48.6
Ether Extract	2.12				2.03		1.46
Mineral composition
Ca, % DM	0.58				0.39		1.23
P, % DM	0.28				0.28		0.44
Co, mg/kg DM	<1.00				<1.00		<1.00
Cu, mg/kg DM	4.4				3.9		10.1
Mn, mg/kg DM	72.6				55.1		69.1
Mo, mg/kg DM	2.3				0.7		0.7
Se, mg/kg DM	0.28				0.17		0.2
Zn, mg/kg DM	20.8				22.8		86.7
Nutrient analysis was conducted for diets provided from 60 d pre-breeding to d 200 of pregnancy (diet 1), d 201 to d 238 of pregnancy (diet 2), and from d 239 of pregnancy to calving (diet 3). Feed deliveries of diet 1 were adjusted to target 0.45 kg•heifer-1•d-1 gain while diets 2 and 3 were fed for ad libitum consumption.
Premix was provided in the TMR for both CON and VTM diets, and if indicated by treatment the vitamin and mineral supplement was added to the ground corn-based premix. The premix was comprised of ground corn, urea, limestone, dicalcium phosphate, and monensin.
	Assurance Levels
Item	Min				Max
Crude protein, %	47
Crude fat, %	15
Crude fiber, %					0.25
ADF, %					1
Ca, %	0.4				0.9
P, %	0.3
Salt, %	2				2.5
Na, %	0.6				1.1
K, %	0.2
Se, ppm	0.3
Vitamin A, IU/kg	11023
Globulin,%	30
All calves from CON and VTM treatments received the same colostrum replacement product within 2 h of birth.
LifeLine Rescue High Level Colostrum Replacer (APC, Ankeny, IA, USA); ingredients: bovine serum globulin, animal and vegetable fat (preserved with BHA and BHT), dried whey protein concentrate, lactose, dextrose, calcium carbonate, glycine, salt, fructose, lecithin, canola oil, potassium chloride, magnesium sulfate, choline chloride, polyoxyethylene glycol 400 (mono and dioleates), natural and art…
Mineral Requirments and Maximum Tolerable Concentrations (Dry Matter Basis)a
Requirementb
			Cows
Mineral	Unit	Growing and Finishing Cattle	Gestating	Early Lactation	Maximum Tolerable Concentration
Calcium	%	See Chapter 19	-	-	-
Chlorine	%	-	-	-	-
Chromium	mg/kg	-	-	-	1000c
Cobalt	mg/kg	0.15	0.15	0.15	25
Copper	mg/kg	10	10	10	40d
Iodine	mg/kg	0.5	0.5	0.5	50
Iron	mg/kg	50	50	50	500
Magnesium	%	0.1	0.12	0.2	0.4
Manganese	mg/kg	20	40	40	1000
Molybdenum	mg/kg	-	-	-	5
Nickel	mg/kg	-	-	-	50
Phosphorus	%	See Chapter 19	-	-	-
Potassium	%	0.6	0.6	0.7	2
Selenium	mg/kg	0.1	0.1	0.1	5
Sodium	%	0.06-0.08	0.06-0.08	0.1	-
Sulfur	%	0.15	0.15	0.15	0.30-0.50d
Zinc	mg/kg	30	30	30	500
a Adapted from NRC (1996, 2000)
b Dietary mineral requirements can be influenced by dietary antagonists
c Highly dependent on source. See Mineral Tolerance of Animals (NRC, 2005)
d Dependent on animal age, diet type, and dietary antagonists. See Mineral Tolerance of Animals (NRC, 2005)

## Sheet: MineralRequirements
Mineral Requirments and Maximum Tolerable Concentrations (Dry Matter Basis)a
Requirementb
		Cows
Mineral	Unit	Gestating	Maximum Tolerable Concentration
Calcium	%	-	-
Chlorine	%	-	-
Chromium	mg/kg	-	1000c
Cobalt	mg/kg	0.15	25
Copper	mg/kg	10	40d
Iodine	mg/kg	0.5	50
Iron	mg/kg	50	500
Magnesium	%	0.12	0.4
Manganese	mg/kg	40	1000
Molybdenum	mg/kg	-	5
Nickel	mg/kg	-	50
Phosphorus	%	-	-
Potassium	%	0.6	2
Selenium	mg/kg	0.1	5
Sodium	%	0.06-0.08	-
Sulfur	%	0.15	0.30-0.50d
Zinc	mg/kg	30	500
a Adapted from NRC (1996, 2000)
b Dietary mineral requirements can be influenced by dietary antagonists
c Highly dependent on source. See Mineral Tolerance of Animals (NRC, 2005)
d Dependent on animal age, diet type, and dietary antagonists. See Mineral Tolerance of Animals (NRC, 2005)
