# Supplementary material for: Maternal Vitamin and Mineral Supplementation Affected Neonatal Gene Expression and Rewired Key Regulatory Genes Underlying Hepatic Metabolism
Source: Animals (Basel). 2025 Sep 11;15(18):2664. doi: 10.3390/ani15182664 (PMC12466525; doi:10.3390/ani15182664)
Supplement: Supplementary file 1 [file animals-15-02664-s001.zip › Supplementary Table S2.xlsx]

## Sheet: Sheet1
Supplementary Table S2: Summary of RNA sequencing, mapping statistics, and treatments.
Sample ID	M Seqs		% Aligned		M Aligned		Group
L16V	21		0.958		20.1		VTM
L22V	23.5		0.968		22.7		VTM
L28V	23.8		0.962		22.9		VTM
L34V	21.1		0.965		20.3		VTM
L40V	20.8		0.913		19		VTM
L4V	22.3		0.955		21.3		VTM
L13C	20		0.96		19.2		CON
L1C	20.6		0.86		17.7		CON
L25C	20.3		0.885		18		CON
L31C	23.1		0.953		22		CON
L37C	21.2		0.965		20.5		CON
L7C	21.2		0.959		20.4		CON
Average	21.575		0.941917		20.3417
