# Supplementary material for: Maternal Vitamin and Mineral Supplementation Affected Neonatal Gene Expression and Rewired Key Regulatory Genes Underlying Hepatic Metabolism
Source: Animals (Basel). 2025 Sep 11;15(18):2664. doi: 10.3390/ani15182664 (PMC12466525; doi:10.3390/ani15182664)
Supplement: Supplementary file 1 [file animals-15-02664-s001.zip › Supplementary Table S3.xlsx]

## Sheet: DEGs_Liver
Supplementary Table S3: Differentially expressed genes in the liver tissue of neonatal beef heifers born from dams receiving or not receiving vitamin–mineral supplementation (VTM or CON) during gestation.
Ensembl ID	Gene.Name	Gene.Biotype	baseMean	log2FoldChange	lfcSE	stat	pvalue	Status	Is TF?	IS RIF?
ENSBTAG00000000037	CWC27	protein_coding	108.125	0.560809	0.2787	2.01223	0.0441953	Up	No	No
ENSBTAG00000000078	GLIPR2	protein_coding	171.022	-0.726884	0.200548	-3.62449	0.000289527	Down	No	No
ENSBTAG00000000111	UGP2	protein_coding	3663.91	0.584491	0.254066	2.30055	0.021417	Up	No	No
ENSBTAG00000000197	TRMT10A	protein_coding	81.8822	0.513466	0.233405	2.19989	0.0278147	Up	No	No
ENSBTAG00000000434	CRYAB	protein_coding	355.194	-0.811073	0.263558	-3.0774	0.00208815	Down	No	No
ENSBTAG00000000522	AHSG	protein_coding	148746	0.673048	0.282191	2.38508	0.0170753	Up	No	No
ENSBTAG00000000575	TNC	protein_coding	2022.22	1.06209	0.464853	2.28478	0.0223255	Up	No	No
ENSBTAG00000000598	CST3	protein_coding	1343.6	-1.2082	0.332179	-3.63719	0.000275633	Down	No	No
ENSBTAG00000000639	APRT	protein_coding	3085.82	-0.632801	0.249979	-2.53142	0.0113601	Down	No	No
ENSBTAG00000000672	OTULINL	protein_coding	115.203	-0.609518	0.269812	-2.25905	0.0238803	Down	No	No
ENSBTAG00000000742	AMOTL2	protein_coding	512.781	-0.619988	0.214522	-2.89009	0.00385131	Down	No	No
ENSBTAG00000000808	COX14	protein_coding	988.27	-0.627933	0.284302	-2.20868	0.0271969	Down	No	No
ENSBTAG00000000813	HOMER3	protein_coding	149.518	-0.702267	0.308105	-2.27931	0.0226485	Down	No	No
ENSBTAG00000000828	CAPN6	protein_coding	462.236	-0.708962	0.200295	-3.53959	0.000400751	Down	No	No
ENSBTAG00000000973	KCNJ15	protein_coding	48.9368	1.52311	0.736654	2.0676	0.0386775	Up	No	No
ENSBTAG00000001019	GDF10	protein_coding	61.5476	-1.17472	0.321608	-3.65266	0.000259537	Down	No	No
ENSBTAG00000001027	SERPINH1	protein_coding	3349.16	-0.585232	0.246688	-2.37236	0.0176748	Down	No	No
ENSBTAG00000001060	CXCR4	protein_coding	37.3715	-0.707463	0.342412	-2.06612	0.0388172	Down	No	No
ENSBTAG00000001086	FHL2	protein_coding	140.851	-0.943228	0.312821	-3.01523	0.00256784	Down	No	No
ENSBTAG00000001163	MACROH2A2	protein_coding	13.0684	-1.26051	0.640447	-1.96816	0.0490492	Down	No	No
ENSBTAG00000001173	PLXNA2	protein_coding	82.6212	-0.709815	0.327328	-2.16852	0.0301194	Down	No	No
ENSBTAG00000001193	UNC93B1	protein_coding	619.088	-0.553997	0.258937	-2.13951	0.0323948	Down	No	No
ENSBTAG00000001424	MSH6	protein_coding	1792.61	0.63615	0.308068	2.06497	0.0389261	Up	No	No
ENSBTAG00000001444	TNXB	protein_coding	354.229	-0.797237	0.238917	-3.33687	0.000847269	Down	No	No
ENSBTAG00000001514	ASB11	protein_coding	92.7919	-0.904174	0.379332	-2.38359	0.0171445	Down	No	No
ENSBTAG00000001619	SERINC5	protein_coding	137.244	0.710903	0.358396	1.98357	0.0473039	Up	No	No
ENSBTAG00000001694	TYRO3	protein_coding	53.5111	-1.21744	0.60829	-2.00141	0.0453485	Down	No	No
ENSBTAG00000001729	DUSP10	protein_coding	57.6303	-0.63714	0.284611	-2.23864	0.0251796	Down	No	No
ENSBTAG00000001762	RFXANK	protein_coding	350.88	-0.693135	0.298537	-2.32177	0.0202452	Down	Yes	No
ENSBTAG00000001834	PNKP	protein_coding	596.234	-0.508987	0.252376	-2.01678	0.0437186	Down	No	No
ENSBTAG00000001877	HMGN5	protein_coding	250.817	-1.15062	0.479905	-2.39761	0.0165026	Down	No	No
ENSBTAG00000001961	MAP1B	protein_coding	129.795	-0.665803	0.293925	-2.26522	0.0234994	Down	No	No
ENSBTAG00000001966	PDGFRL	protein_coding	57.8752	-0.693505	0.327885	-2.11508	0.0344228	Down	No	No
ENSBTAG00000002027	FAM167B	protein_coding	770.069	-0.549809	0.231463	-2.37536	0.0175317	Down	No	No
ENSBTAG00000002080	CCN3	protein_coding	29.7575	-1.09187	0.449067	-2.43142	0.0150398	Down	No	No
ENSBTAG00000002182	COX17	protein_coding	1289.89	-0.782481	0.357916	-2.18622	0.0287997	Down	No	No
ENSBTAG00000002238	ARL2	protein_coding	620.383	-0.611352	0.224936	-2.71789	0.00656993	Down	No	No
ENSBTAG00000002326	LGALS3	protein_coding	76.38	-0.626284	0.283904	-2.20597	0.0273859	Down	No	No
ENSBTAG00000002340	STEAP4	protein_coding	1665.66	1.29618	0.529204	2.4493	0.0143136	Up	No	No
ENSBTAG00000002367	HCFC1R1	protein_coding	160.443	-1.08491	0.473255	-2.29244	0.0218802	Down	No	No
ENSBTAG00000002370	ZNF792	protein_coding	45.1963	0.938299	0.422132	2.22276	0.0262319	Up	Yes	No
ENSBTAG00000002391	TGFB1I1	protein_coding	268.038	-0.601846	0.236304	-2.54692	0.0108679	Down	No	No
ENSBTAG00000002431	TRIM24	protein_coding	252.489	0.619897	0.248575	2.49381	0.0126382	Up	No	No
ENSBTAG00000002455	KLHL8	protein_coding	65.212	0.9287	0.469163	1.97948	0.0477618	Up	No	No
ENSBTAG00000002481	HAGHL	protein_coding	179.359	-0.515278	0.262148	-1.9656	0.0493452	Down	No	No
ENSBTAG00000002606	LGR4	protein_coding	577.199	0.53212	0.237826	2.23744	0.0252577	Up	No	No
ENSBTAG00000002658	STAM	protein_coding	233.102	0.683371	0.345944	1.97538	0.048225	Up	No	No
ENSBTAG00000002751	VSTM5	protein_coding	52.2104	1.71559	0.492553	3.48305	0.000495738	Up	No	No
ENSBTAG00000002817	SLC46A1	protein_coding	84.2056	-0.701878	0.276937	-2.53443	0.0112629	Down	No	No
ENSBTAG00000002846	TRAF3IP3	protein_coding	27.8922	-1.39105	0.548272	-2.53716	0.0111757	Down	No	No
ENSBTAG00000002879	DCPS	protein_coding	336.093	-0.588342	0.277908	-2.11704	0.0342563	Down	No	No
ENSBTAG00000002919	UNC5CL	protein_coding	107.986	0.754742	0.304732	2.47674	0.0132588	Up	No	No
ENSBTAG00000002999	ANAPC15	protein_coding	394.553	-0.632561	0.308498	-2.05045	0.0403201	Down	No	No
ENSBTAG00000003017	TTC38	protein_coding	591.693	-0.584073	0.141754	-4.12034	3.78e-05	Down	No	No
ENSBTAG00000003035	IMPACT	protein_coding	72.3463	0.650349	0.29758	2.18546	0.028855	Up	No	No
ENSBTAG00000003039	PSMB8	protein_coding	380.998	-0.504335	0.238124	-2.11795	0.0341792	Down	No	No
ENSBTAG00000003120	ZNF385B	protein_coding	69.9201	0.977572	0.315455	3.09893	0.00194222	Up	Yes	No
ENSBTAG00000003152	IFI27	protein_coding	573.631	-0.741903	0.338418	-2.19227	0.0283599	Down	No	No
ENSBTAG00000003191	FSCN1	protein_coding	612.097	-0.829746	0.2167	-3.829	0.000128663	Down	No	No
ENSBTAG00000003222	ASNS	protein_coding	166.546	-0.595131	0.228174	-2.60823	0.0091011	Down	No	No
ENSBTAG00000003298	LZTS2	protein_coding	501.374	-0.509136	0.182255	-2.79353	0.00521361	Down	No	No
ENSBTAG00000003505	DCN	protein_coding	3563.44	-0.842402	0.202288	-4.16437	3.12e-05	Down	No	No
ENSBTAG00000003512	MYH7B	protein_coding	20.1431	-1.71092	0.738307	-2.31735	0.0204845	Down	No	No
ENSBTAG00000003587	ELL	protein_coding	260.726	0.573128	0.225325	2.54357	0.0109727	Up	No	No
ENSBTAG00000003598	P3H3	protein_coding	241.907	-0.601023	0.271196	-2.21619	0.0266782	Down	No	No
ENSBTAG00000003658	RELN	protein_coding	850.445	0.915075	0.460223	1.98833	0.0467753	Up	No	No
ENSBTAG00000003692	UCP2	protein_coding	3012.47	-0.56892	0.24848	-2.2896	0.0220446	Down	No	No
ENSBTAG00000003707	GRAP	protein_coding	193.959	-0.607107	0.272301	-2.22955	0.0257776	Down	No	No
ENSBTAG00000003797	SLC17A3	protein_coding	375.899	-1.04816	0.532716	-1.96758	0.0491163	Down	No	No
ENSBTAG00000003822	CROCC	protein_coding	621.824	-0.799912	0.344981	-2.31871	0.0204108	Down	No	No
ENSBTAG00000003826	SCN1B	protein_coding	340.636	-0.570573	0.221404	-2.57707	0.00996423	Down	No	No
ENSBTAG00000003835	BMP4	protein_coding	175.757	-0.564863	0.254085	-2.22313	0.0262072	Down	No	No
ENSBTAG00000003894	NDRG4	protein_coding	23.526	0.892725	0.355752	2.5094	0.0120936	Up	No	No
ENSBTAG00000003898	HMGCS2	protein_coding	289.749	-1.50353	0.611677	-2.45804	0.0139697	Down	No	No
ENSBTAG00000003904	GPN1	protein_coding	255.644	0.556663	0.189783	2.93315	0.00335537	Up	No	No
ENSBTAG00000003947	SSBP4	protein_coding	494.455	-0.502794	0.24827	-2.02519	0.0428474	Down	No	No
ENSBTAG00000004014	FBLN2	protein_coding	951.838	-0.635397	0.294866	-2.15487	0.0311723	Down	No	No
ENSBTAG00000004018	DGKA	protein_coding	129.689	-0.5488	0.267381	-2.05251	0.0401204	Down	No	No
ENSBTAG00000004261	SPON2	protein_coding	534.402	-1.26177	0.412363	-3.05986	0.00221443	Down	No	No
ENSBTAG00000004275	DKK3	protein_coding	181.998	-0.638644	0.268574	-2.37791	0.0174112	Down	No	No
ENSBTAG00000004295	NDUFA8	protein_coding	1045.22	-0.576075	0.2207	-2.61022	0.00904853	Down	No	No
ENSBTAG00000004318	ARL3	protein_coding	199.797	-0.655147	0.316898	-2.06737	0.038699	Down	No	No
ENSBTAG00000004322	FOS	protein_coding	99.4354	-1.46339	0.670799	-2.18156	0.0291421	Down	Yes	No
ENSBTAG00000004348	MRPL21	protein_coding	344.202	-0.571251	0.272166	-2.0989	0.0358253	Down	No	No
ENSBTAG00000004356	ROBO4	protein_coding	284.75	-1.03338	0.24164	-4.27654	1.9e-05	Down	No	No
ENSBTAG00000004367	COQ10A	protein_coding	100.064	-0.865087	0.310533	-2.78581	0.00533938	Down	No	No
ENSBTAG00000004421	CHST14	lncRNA	172.564	-0.502423	0.176902	-2.84013	0.00450958	Down	No	No
ENSBTAG00000004459	TMEM45A	protein_coding	427.086	0.850385	0.306293	2.77637	0.00549689	Up	No	No
ENSBTAG00000004499	RGS3	protein_coding	112.934	-0.60413	0.228107	-2.64845	0.00808617	Down	No	No
ENSBTAG00000004510	SARDH	protein_coding	860.574	-0.504902	0.213308	-2.36701	0.0179323	Down	No	No
ENSBTAG00000004521	LSM7	protein_coding	434.702	-0.82441	0.363914	-2.2654	0.0234884	Down	No	No
ENSBTAG00000004613	CSGALNACT1	protein_coding	472.162	0.8536	0.269201	3.17087	0.00151985	Up	No	No
ENSBTAG00000004632	ASPSCR1	protein_coding	1620.24	-0.534095	0.263364	-2.02797	0.042563	Down	No	No
ENSBTAG00000004680	SLC13A5	protein_coding	683.685	0.99204	0.505952	1.96074	0.0499096	Up	No	No
ENSBTAG00000004757	LTBP4	protein_coding	277.334	-0.656507	0.331903	-1.97801	0.047928	Down	No	No
ENSBTAG00000004772	THEM4	protein_coding	447.654	0.524872	0.243719	2.1536	0.0312719	Up	No	No
ENSBTAG00000004776	DUSP23	protein_coding	513.827	-0.574336	0.235685	-2.43688	0.0148146	Down	No	No
ENSBTAG00000004777	S100B	protein_coding	152.837	-0.727752	0.296265	-2.45642	0.0140329	Down	No	No
ENSBTAG00000004799	DENND2A	protein_coding	429.544	-0.590944	0.267254	-2.21117	0.0270238	Down	No	No
ENSBTAG00000004852	PLEKHO1	protein_coding	533.753	-0.571971	0.214635	-2.66486	0.00770213	Down	No	No
ENSBTAG00000004905	KRT19	protein_coding	453.36	-0.646772	0.289824	-2.2316	0.0256413	Down	No	No
ENSBTAG00000005039	ARAF	protein_coding	2538.7	-0.910294	0.277518	-3.28013	0.00103759	Down	No	No
ENSBTAG00000005042	SYN1	protein_coding	14.4334	-1.67509	0.698678	-2.39752	0.0165066	Down	No	No
ENSBTAG00000005052	GLP2R	protein_coding	86.7505	1.36531	0.492603	2.77162	0.00557774	Up	No	No
ENSBTAG00000005078	UCHL1	protein_coding	88.2146	-0.845259	0.372144	-2.27132	0.0231275	Down	No	No
ENSBTAG00000005186	DBNDD2	protein_coding	156.252	-0.621857	0.31368	-1.98246	0.0474283	Down	No	No
ENSBTAG00000005275	PKIG	protein_coding	480.293	-0.647236	0.214682	-3.01486	0.00257098	Down	No	No
ENSBTAG00000005299	EDNRB	protein_coding	518.086	0.573796	0.276305	2.07667	0.0378318	Up	No	No
ENSBTAG00000005305	NTS	protein_coding	77.6961	-1.97623	0.800948	-2.46736	0.0136112	Down	No	No
ENSBTAG00000005390	GMFG	protein_coding	345.415	-0.706518	0.341635	-2.06805	0.0386353	Down	No	No
ENSBTAG00000005397	CD46	protein_coding	2865.05	0.551667	0.258324	2.13557	0.0327148	Up	No	No
ENSBTAG00000005404	MSC	protein_coding	43.5543	-2.43615	0.632764	-3.85002	0.000118107	Down	Yes	No
ENSBTAG00000005431	LMCD1	protein_coding	59.4222	-0.596329	0.271512	-2.19633	0.0280684	Down	No	No
ENSBTAG00000005453	FGD4	protein_coding	44.9478	0.806362	0.379902	2.12255	0.0337915	Up	No	No
ENSBTAG00000005501	COBLL1	protein_coding	636.796	0.748656	0.356186	2.10187	0.0355645	Up	No	No
ENSBTAG00000005556	CYGB	protein_coding	95.8715	-0.583456	0.273619	-2.13237	0.0329768	Down	No	No
ENSBTAG00000005576	CLEC11A	protein_coding	124.733	-1.23787	0.618381	-2.00179	0.0453069	Down	No	No
ENSBTAG00000005581	CCL25	protein_coding	15.3438	-1.5182	0.739121	-2.05406	0.0399694	Down	No	No
ENSBTAG00000005685	HSD11B2	protein_coding	13.0774	-2.14982	0.821271	-2.61767	0.00885312	Down	No	No
ENSBTAG00000005772	SPDYC	protein_coding	151.126	-0.672269	0.340848	-1.97234	0.0485707	Down	No	No
ENSBTAG00000005812	TP73	protein_coding	19.5878	-2.23588	0.83085	-2.69107	0.00712227	Down	Yes	No
ENSBTAG00000005888	MDGA1	protein_coding	114.914	1.44489	0.57329	2.52035	0.0117239	Up	No	No
ENSBTAG00000006050	BOLA1	protein_coding	316.198	-0.812801	0.371196	-2.18968	0.0285475	Down	No	No
ENSBTAG00000006069	CAPS	protein_coding	81.2853	-0.93833	0.451766	-2.07703	0.0377991	Down	No	No
ENSBTAG00000006125	PLK3	protein_coding	53.4324	-0.988592	0.355281	-2.78257	0.00539308	Down	No	No
ENSBTAG00000006143	CREB3L1	protein_coding	298.773	-0.935345	0.259119	-3.60972	0.000306531	Down	Yes	No
ENSBTAG00000006187	MFAP4	protein_coding	254.17	-1.08865	0.3301	-3.29795	0.000973933	Down	No	No
ENSBTAG00000006199	DRAP1	protein_coding	1387.73	-0.548573	0.235485	-2.32955	0.0198302	Down	No	No
ENSBTAG00000006241	MAN2B1	protein_coding	1507.55	-0.628377	0.29549	-2.12656	0.0334568	Down	No	No
ENSBTAG00000006242	USP9X	protein_coding	1433.63	0.505284	0.221523	2.28095	0.0225514	Up	No	No
ENSBTAG00000006255	MDM4	protein_coding	107.577	0.788757	0.329145	2.39638	0.0165577	Up	No	No
ENSBTAG00000006276	C1QTNF1	protein_coding	1501.67	-0.571366	0.185399	-3.08181	0.00205746	Down	No	No
ENSBTAG00000006343	IL1R2	protein_coding	510.118	1.03257	0.277195	3.72509	0.000195246	Up	No	No
ENSBTAG00000006367	CCN2	protein_coding	111.773	-1.40259	0.636521	-2.20353	0.0275572	Down	No	No
ENSBTAG00000006428	ZNF354A	protein_coding	93.05	-0.835029	0.340885	-2.44959	0.0143018	Down	Yes	No
ENSBTAG00000006491	AGL	protein_coding	880.983	0.751392	0.371258	2.02391	0.0429797	Up	No	No
ENSBTAG00000006528	BBS9	protein_coding	29.8395	-1.14617	0.54369	-2.10814	0.0350191	Down	No	No
ENSBTAG00000006645	LPAR6	protein_coding	372.706	-0.602435	0.266675	-2.25906	0.0238799	Down	No	No
ENSBTAG00000006812	FAM181B	protein_coding	14.5006	-1.53582	0.769656	-1.99546	0.0459931	Down	No	No
ENSBTAG00000006828	RAPGEF3	protein_coding	84.9393	-0.903834	0.302152	-2.99132	0.00277775	Down	No	No
ENSBTAG00000006905	KLHDC4	protein_coding	340.631	-0.50207	0.19798	-2.53597	0.0112137	Down	No	No
ENSBTAG00000006918	TLK1	protein_coding	291.075	0.793616	0.304291	2.60808	0.00910505	Up	No	No
ENSBTAG00000006954	ENSBTAG00000006954	NA	32.965	1.05865	0.396145	2.67237	0.00753165	Up	Yes	No
ENSBTAG00000007061	PPP2R5B	protein_coding	242.78	-0.638075	0.296075	-2.15511	0.0311529	Down	No	No
ENSBTAG00000007075	ENSBTAG00000007075	NA	219.273	1.33346	0.514547	2.59151	0.00955554	Up	No	No
ENSBTAG00000007084	MAP3K14	protein_coding	351.988	0.65786	0.295707	2.2247	0.0261011	Up	No	No
ENSBTAG00000007187	INF2	protein_coding	457.739	-0.788625	0.317085	-2.48711	0.0128787	Down	No	No
ENSBTAG00000007196	TAGLN	protein_coding	1086.29	-0.73082	0.293282	-2.49187	0.0127074	Down	No	No
ENSBTAG00000007275	TREM2	protein_coding	52.4914	-1.14005	0.507276	-2.2474	0.0246143	Down	No	No
ENSBTAG00000007312	CD209	protein_coding	111.148	-1.30445	0.471645	-2.76574	0.00567933	Down	No	No
ENSBTAG00000007375	MIF	protein_coding	2219.04	-0.933762	0.352827	-2.64652	0.00813256	Down	No	No
ENSBTAG00000007389	IFI35	protein_coding	375.337	-0.536778	0.210113	-2.55472	0.0106274	Down	No	No
ENSBTAG00000007393	RND2	protein_coding	23.3073	-1.12485	0.483648	-2.32575	0.0200317	Down	No	No
ENSBTAG00000007434	CD300LG	protein_coding	229.087	-0.527679	0.254674	-2.07198	0.0382675	Down	No	No
ENSBTAG00000007446	NGF	protein_coding	41.6018	-1.05954	0.433209	-2.4458	0.0144531	Down	No	No
ENSBTAG00000007480	ENSBTAG00000007480	NA	873.976	-0.508138	0.228035	-2.22833	0.0258587	Down	No	No
ENSBTAG00000007520	MAPRE2	protein_coding	416.187	-0.579488	0.206146	-2.81105	0.00493805	Down	No	No
ENSBTAG00000007654	CHST7	protein_coding	81.0074	-0.570311	0.222678	-2.56115	0.0104326	Down	No	No
ENSBTAG00000007754	NDUFA3	protein_coding	838.81	-0.919441	0.434501	-2.11608	0.0343377	Down	No	No
ENSBTAG00000007766	CDK5	protein_coding	173.875	-0.651049	0.240047	-2.71217	0.00668433	Down	No	No
ENSBTAG00000007960	TOP1	protein_coding	647.717	0.604758	0.301221	2.00769	0.0446762	Up	No	No
ENSBTAG00000007962	ATP9A	protein_coding	199.704	0.67371	0.341323	1.97382	0.0484022	Up	No	No
ENSBTAG00000008074	C1QTNF6	protein_coding	233.868	-0.516342	0.159198	-3.2434	0.00118111	Down	No	No
ENSBTAG00000008127	RBP5	protein_coding	176.652	-1.43874	0.488853	-2.9431	0.00324942	Down	No	No
ENSBTAG00000008283	FLI1	protein_coding	167.913	-0.782519	0.305581	-2.56076	0.0104444	Down	Yes	No
ENSBTAG00000008294	KCNJ2	protein_coding	29.0801	-1.09798	0.533156	-2.0594	0.0394561	Down	No	No
ENSBTAG00000008314	SDHB	protein_coding	2070.2	-0.590348	0.290183	-2.0344	0.0419109	Down	No	No
ENSBTAG00000008320	SEPTIN5	protein_coding	533.678	-0.742304	0.347721	-2.13477	0.0327798	Down	No	No
ENSBTAG00000008419	PDE2A	protein_coding	1031.62	-0.519651	0.153846	-3.37774	0.000730846	Down	No	No
ENSBTAG00000008430	RANBP3L	protein_coding	16.5271	1.54807	0.772793	2.00321	0.0451545	Up	No	No
ENSBTAG00000008625	PLEKHF1	protein_coding	47.0557	-1.33585	0.636424	-2.099	0.0358169	Down	No	No
ENSBTAG00000008635	SULT1A1	protein_coding	4382.8	-0.57453	0.26405	-2.17584	0.0295672	Down	No	No
ENSBTAG00000008646	TRMT112	protein_coding	641.798	-0.665051	0.316225	-2.1031	0.0354574	Down	No	No
ENSBTAG00000008656	KBTBD6	protein_coding	167.742	1.0232	0.479078	2.13576	0.0326986	Up	No	No
ENSBTAG00000008688	HEYL	protein_coding	678.585	-0.624041	0.296029	-2.10804	0.0350275	Down	Yes	No
ENSBTAG00000008690	SLC6A9	protein_coding	83.5578	-0.592521	0.265831	-2.22894	0.0258182	Down	No	No
ENSBTAG00000008792	RNASE6	protein_coding	116.654	-0.659543	0.25612	-2.57513	0.0100203	Down	No	No
ENSBTAG00000008852	SIGLEC10	protein_coding	89.4505	-0.65959	0.307854	-2.14254	0.0321499	Down	No	No
ENSBTAG00000008909	PNPT1	protein_coding	454.635	0.550088	0.191126	2.87814	0.00400022	Up	No	No
ENSBTAG00000008935	PFDN5	protein_coding	1115.93	-0.664035	0.287526	-2.30948	0.0209169	Down	No	No
ENSBTAG00000008942	NGEF	protein_coding	162.569	-0.890846	0.450026	-1.97954	0.0477549	Down	No	No
ENSBTAG00000008997	ENG	protein_coding	3974.67	-0.664796	0.182523	-3.64226	0.00027026	Down	No	No
ENSBTAG00000009079	RAB4B	protein_coding	219.61	-0.694227	0.310273	-2.23747	0.0252556	Down	No	No
ENSBTAG00000009117	THNSL1	protein_coding	18.9758	1.06829	0.494996	2.15817	0.0309144	Up	No	No
ENSBTAG00000009199	GLIS2	protein_coding	372.195	-0.645395	0.264271	-2.44218	0.014599	Down	Yes	No
ENSBTAG00000009206	FOXS1	protein_coding	58.8648	-0.837696	0.396358	-2.11348	0.0345594	Down	Yes	No
ENSBTAG00000009246	DPY30	protein_coding	387.601	-0.671844	0.300207	-2.23794	0.0252252	Down	No	No
ENSBTAG00000009284	GLS2	protein_coding	23.8597	-1.79113	0.666032	-2.68925	0.00716122	Down	No	No
ENSBTAG00000009336	LXN	protein_coding	88.3752	-0.82327	0.317605	-2.59212	0.00953864	Down	No	No
ENSBTAG00000009359	ENSBTAG00000009359	protein_coding	41.7823	-0.678175	0.316045	-2.14582	0.0318877	Down	No	No
ENSBTAG00000009401	MTRR	protein_coding	160.456	1.28025	0.519479	2.4645	0.0137205	Up	No	No
ENSBTAG00000009428	GAN	protein_coding	19.8342	-1.32607	0.609029	-2.17736	0.029454	Down	No	No
ENSBTAG00000009430	MYRIP	protein_coding	93.7187	1.07585	0.442603	2.43073	0.0150683	Up	No	No
ENSBTAG00000009496	STAT5A	protein_coding	194.253	-0.609126	0.258185	-2.35926	0.0183116	Down	Yes	No
ENSBTAG00000009534	NDUFB10	protein_coding	1457.96	-0.639442	0.30007	-2.13098	0.0330909	Down	No	No
ENSBTAG00000009554	EHBP1L1	protein_coding	501.434	-0.584845	0.262354	-2.22922	0.0257994	Down	No	No
ENSBTAG00000009580	SH3BGRL3	protein_coding	3276.5	-0.54499	0.27748	-1.96407	0.0495217	Down	No	No
ENSBTAG00000009581	UBXN11	protein_coding	126.122	-0.677636	0.210129	-3.22486	0.00126033	Down	No	No
ENSBTAG00000009631	ZNF683	protein_coding	10.353	-1.78895	0.670583	-2.66775	0.00763616	Down	Yes	No
ENSBTAG00000009656	ENSBTAG00000009656	protein_coding	109.434	-1.017	0.414103	-2.45591	0.0140529	Down	No	No
ENSBTAG00000009704	CECR2	protein_coding	118.889	0.971912	0.417237	2.3294	0.0198378	Up	No	No
ENSBTAG00000009737	LTC4S	protein_coding	15.885	-1.89989	0.670089	-2.83527	0.00457863	Down	No	No
ENSBTAG00000009800	MSI1	protein_coding	78.1865	0.983399	0.330105	2.97904	0.00289149	Up	No	No
ENSBTAG00000009812	CXCL5	protein_coding	60.7419	-1.45112	0.631894	-2.29646	0.0216498	Down	No	No
ENSBTAG00000009826	GPD1L	protein_coding	86.8055	-0.556697	0.253103	-2.19949	0.0278432	Down	No	No
ENSBTAG00000009844	CCN1	protein_coding	290.827	-1.42337	0.339469	-4.19294	2.75e-05	Down	No	No
ENSBTAG00000009966	XRCC3	protein_coding	331.577	-0.946482	0.412791	-2.29288	0.0218548	Down	No	No
ENSBTAG00000010050	COL16A1	protein_coding	299.971	-1.01356	0.389706	-2.60082	0.00930001	Down	No	No
ENSBTAG00000010119	ALDH1A2	protein_coding	65.4389	0.777917	0.313073	2.48478	0.0129632	Up	No	No
ENSBTAG00000010155	ENSBTAG00000010155	protein_coding	2364.66	-1.13871	0.449004	-2.53609	0.0112099	Down	No	No
ENSBTAG00000010161	CCL21	protein_coding	273.643	-1.15957	0.529371	-2.19047	0.0284899	Down	No	No
ENSBTAG00000010339	ABHD11	protein_coding	177.418	-0.559255	0.232271	-2.40777	0.0160503	Down	No	No
ENSBTAG00000010343	C1QTNF7	protein_coding	32.4179	-1.19236	0.590946	-2.01771	0.0436218	Down	No	No
ENSBTAG00000010348	GATD1	protein_coding	771.603	-0.598005	0.271213	-2.20493	0.0274589	Down	No	No
ENSBTAG00000010357	ST6GAL1	protein_coding	8118.88	0.544635	0.167767	3.24637	0.00116887	Up	No	No
ENSBTAG00000010382	MUC13	protein_coding	21.4782	2.59194	0.874061	2.9654	0.0030229	Up	No	No
ENSBTAG00000010442	PANK1	protein_coding	241.242	0.901282	0.431288	2.08975	0.0366406	Up	No	No
ENSBTAG00000010464	MN1	protein_coding	96.4562	1.03461	0.4091	2.52899	0.0114393	Up	No	No
ENSBTAG00000010477	TTC21A	protein_coding	17.5117	-1.56073	0.719171	-2.17018	0.0299932	Down	No	No
ENSBTAG00000010508	BLVRB	protein_coding	1075.43	-0.721197	0.317985	-2.26802	0.023328	Down	No	No
ENSBTAG00000010509	CDK3	protein_coding	307.233	-0.993775	0.481583	-2.06356	0.0390595	Down	No	No
ENSBTAG00000010547	CEP76	protein_coding	91.0382	0.732918	0.331568	2.21046	0.0270733	Up	No	No
ENSBTAG00000010661	DPYSL3	protein_coding	242.868	-1.05753	0.377074	-2.80456	0.00503855	Down	No	No
ENSBTAG00000010723	PFDN6	protein_coding	1083.22	-0.679053	0.286045	-2.37393	0.0175997	Down	No	No
ENSBTAG00000010882	ENSBTAG00000010882	NA	507.097	-0.654861	0.292397	-2.23963	0.0251149	Down	No	No
ENSBTAG00000010899	TIMP2	protein_coding	736.332	-0.560999	0.233481	-2.40276	0.0162717	Down	No	No
ENSBTAG00000010943	SLC22A23	protein_coding	698.947	0.659419	0.236097	2.79301	0.00522207	Up	No	No
ENSBTAG00000010957	LHPP	protein_coding	592.401	-0.610385	0.31027	-1.96727	0.0491522	Down	No	No
ENSBTAG00000010991	TTR	protein_coding	12187.7	-1.00238	0.495991	-2.02096	0.0432843	Down	No	No
ENSBTAG00000011027	PTGR1	protein_coding	2710.99	-0.758239	0.337129	-2.2491	0.0245058	Down	No	No
ENSBTAG00000011062	TDO2	protein_coding	896.97	0.675638	0.269804	2.50419	0.0122733	Up	No	No
ENSBTAG00000011082	IGF1	protein_coding	143.006	0.752089	0.306934	2.45033	0.0142727	Up	No	No
ENSBTAG00000011287	ATXN7	protein_coding	338.114	-0.543399	0.242932	-2.23683	0.0252972	Down	No	No
ENSBTAG00000011338	NREP	protein_coding	480.742	-0.519159	0.231663	-2.24101	0.0250255	Down	No	No
ENSBTAG00000011424	TPM2	protein_coding	1155.36	-0.686395	0.283351	-2.42242	0.0154175	Down	No	No
ENSBTAG00000011444	HINT2	protein_coding	1090.32	-0.803318	0.377197	-2.1297	0.0331962	Down	No	No
ENSBTAG00000011447	FAM171A2	protein_coding	113.703	-0.606728	0.260917	-2.32537	0.0200523	Down	No	No
ENSBTAG00000011454	FKBP10	protein_coding	431.364	-0.59669	0.294889	-2.02344	0.0430278	Down	No	No
ENSBTAG00000011471	CARS2	protein_coding	740.644	-0.511479	0.246835	-2.07215	0.0382515	Down	No	No
ENSBTAG00000011527	NT5C	protein_coding	1508.04	-0.661627	0.300224	-2.20378	0.0275397	Down	No	No
ENSBTAG00000011539	PCGF2	protein_coding	307.137	-0.713937	0.29429	-2.42596	0.0152679	Down	No	No
ENSBTAG00000011562	STK32C	protein_coding	85.1104	-0.659703	0.294774	-2.23799	0.0252215	Down	No	No
ENSBTAG00000011573	ENPP6	protein_coding	71.2996	0.793351	0.351168	2.25917	0.0238725	Up	No	No
ENSBTAG00000011616	MPO	protein_coding	12.8562	-1.52415	0.766155	-1.98935	0.0466622	Down	No	No
ENSBTAG00000011658	PTPN18	protein_coding	295.143	-0.652818	0.29814	-2.18964	0.0285506	Down	No	No
ENSBTAG00000011662	SOX18	protein_coding	613.266	-0.736274	0.241777	-3.04526	0.00232481	Down	Yes	No
ENSBTAG00000011752	SYNM	protein_coding	82.8728	1.01181	0.500301	2.0224	0.0431351	Up	No	No
ENSBTAG00000011772	PPP1R12B	protein_coding	103.476	0.563458	0.265567	2.12172	0.0338612	Up	No	No
ENSBTAG00000011802	COL6A1	protein_coding	2647.54	-0.535389	0.222965	-2.40123	0.01634	Down	No	No
ENSBTAG00000011815	SMG9	protein_coding	216.821	-0.620282	0.271463	-2.28496	0.0223152	Down	No	No
ENSBTAG00000011851	FYN	protein_coding	180.473	-0.651134	0.219256	-2.96974	0.00298053	Down	No	No
ENSBTAG00000011934	PCK2	protein_coding	4523.29	-0.52954	0.179404	-2.95166	0.00316066	Down	No	No
ENSBTAG00000011952	SULT1E1	protein_coding	1270.16	-0.953808	0.387153	-2.46365	0.0137532	Down	No	No
ENSBTAG00000012004	TGFB3	protein_coding	54.5188	-1.17679	0.595507	-1.97612	0.0481409	Down	No	No
ENSBTAG00000012005	IFT43	protein_coding	68.134	-0.898025	0.343186	-2.61673	0.00887773	Down	No	No
ENSBTAG00000012019	IRS2	protein_coding	117.388	1.05631	0.455917	2.31688	0.0205102	Up	No	No
ENSBTAG00000012035	EXOC3L1	protein_coding	157.431	-0.591035	0.280369	-2.10806	0.0350258	Down	No	No
ENSBTAG00000012058	GMDS	protein_coding	381.559	-0.702654	0.259157	-2.7113	0.00670191	Down	No	No
ENSBTAG00000012072	NDUFS8	protein_coding	3618.93	-0.951236	0.384018	-2.47706	0.0132469	Down	No	No
ENSBTAG00000012083	IRX3	protein_coding	27.0599	1.77047	0.750607	2.35872	0.0183379	Up	Yes	No
ENSBTAG00000012088	FBLN1	protein_coding	452.771	-0.684858	0.339389	-2.01792	0.0435998	Down	No	No
ENSBTAG00000012147	ARRDC1	protein_coding	278.978	-0.641856	0.323287	-1.98541	0.0470992	Down	No	No
ENSBTAG00000012280	PGLYRP2	protein_coding	1391.45	-0.973138	0.315002	-3.08931	0.00200621	Down	No	No
ENSBTAG00000012322	INKA1	protein_coding	110.316	-0.905307	0.324496	-2.78989	0.00527265	Down	No	No
ENSBTAG00000012370	MGP	protein_coding	1669.01	-1.06222	0.298602	-3.55729	0.000374695	Down	No	No
ENSBTAG00000012398	APOC3	protein_coding	7376.64	-1.56821	0.693932	-2.25989	0.0238284	Down	No	No
ENSBTAG00000012451	BOLA-DMB	protein_coding	125.453	-0.675096	0.323131	-2.08923	0.0366868	Down	No	No
ENSBTAG00000012540	ENSBTAG00000012540	protein_coding	54.2518	-2.77437	0.970841	-2.85769	0.00426731	Down	No	No
ENSBTAG00000012567	TERT	protein_coding	13.5685	1.32127	0.544179	2.428	0.0151822	Up	No	No
ENSBTAG00000012634	NDUFB7	protein_coding	1348.81	-0.664983	0.334339	-1.98895	0.0467067	Down	No	No
ENSBTAG00000012684	CCL19	protein_coding	102.633	-1.91733	0.665624	-2.88051	0.00397038	Down	No	No
ENSBTAG00000012753	BRF1	protein_coding	451.097	-0.50904	0.219566	-2.3184	0.0204278	Down	No	No
ENSBTAG00000012796	ZNF428	protein_coding	273.854	-0.834229	0.330322	-2.5255	0.0115533	Down	No	No
ENSBTAG00000012855	LPL	protein_coding	1072.52	-0.595692	0.280804	-2.12138	0.0338902	Down	No	No
ENSBTAG00000012898	RPS27L	protein_coding	517.394	-0.935265	0.387706	-2.41231	0.015852	Down	No	No
ENSBTAG00000012939	DTNBP1	protein_coding	294.84	-0.58341	0.254511	-2.29228	0.0218893	Down	No	No
ENSBTAG00000013004	ITIH5	protein_coding	139.262	-0.718386	0.322592	-2.22692	0.0259528	Down	No	No
ENSBTAG00000013103	COL1A1	protein_coding	11269.9	-1.11877	0.349933	-3.1971	0.00138818	Down	No	No
ENSBTAG00000013131	FAM110D	protein_coding	76.6652	-0.87922	0.395777	-2.2215	0.0263168	Down	No	No
ENSBTAG00000013132	MTX3	protein_coding	19.0088	1.62768	0.812683	2.00284	0.045194	Up	No	No
ENSBTAG00000013185	TIMD4	protein_coding	196.927	-0.817951	0.396014	-2.06546	0.0388794	Down	No	No
ENSBTAG00000013242	MYMK	protein_coding	23.6208	-1.40566	0.640117	-2.19595	0.0280958	Down	No	No
ENSBTAG00000013244	HDAC6	protein_coding	379.261	-0.520802	0.26256	-1.98355	0.047306	Down	No	No
ENSBTAG00000013287	SMO	protein_coding	236.495	-0.58604	0.249115	-2.35248	0.0186485	Down	No	No
ENSBTAG00000013314	PBX3	protein_coding	87.4118	0.613017	0.291556	2.10257	0.0355032	Up	Yes	No
ENSBTAG00000013392	PLD2	protein_coding	253.984	-0.909196	0.318235	-2.857	0.00427672	Down	No	No
ENSBTAG00000013407	PLXNB1	protein_coding	417.306	0.632402	0.241495	2.6187	0.00882664	Up	No	No
ENSBTAG00000013412	NFAT5	protein_coding	45.6511	1.23979	0.52446	2.36394	0.0180816	Up	No	No
ENSBTAG00000013416	MGC133636	protein_coding	11.652	-1.50506	0.754746	-1.99413	0.0461377	Down	No	No
ENSBTAG00000013425	COPS2	protein_coding	203.143	0.538467	0.221544	2.43052	0.0150773	Up	No	No
ENSBTAG00000013464	CEP97	protein_coding	55.6463	1.09397	0.453826	2.41054	0.015929	Up	No	No
ENSBTAG00000013472	COL1A2	protein_coding	8108.13	-0.987416	0.349694	-2.82365	0.00474797	Down	No	No
ENSBTAG00000013479	NHERF2	protein_coding	3277.4	-0.649553	0.314728	-2.06386	0.0390311	Down	No	No
ENSBTAG00000013530	DDAH2	protein_coding	201.405	-1.018	0.346833	-2.93514	0.00333395	Down	No	No
ENSBTAG00000013548	GABRE	protein_coding	30.8754	-1.82372	0.479997	-3.79945	0.00014502	Down	No	No
ENSBTAG00000013662	COL8A1	protein_coding	152.266	-0.864766	0.276992	-3.12198	0.00179637	Down	No	No
ENSBTAG00000013843	ACVRL1	protein_coding	268.869	-0.579357	0.189535	-3.05673	0.00223765	Down	No	No
ENSBTAG00000013882	CHMP2A	protein_coding	2336.42	-0.548008	0.263874	-2.07678	0.0378217	Down	No	No
ENSBTAG00000013889	TMEM141	protein_coding	200.912	-0.66088	0.252642	-2.61587	0.00889995	Down	No	No
ENSBTAG00000013909	BOC	protein_coding	28.8647	-1.2432	0.559159	-2.22334	0.0261931	Down	No	No
ENSBTAG00000013928	WFDC2	protein_coding	146.134	-1.49408	0.572314	-2.61059	0.00903861	Down	No	No
ENSBTAG00000013929	RRAD	protein_coding	158.099	-0.930968	0.449115	-2.07289	0.0381823	Down	No	No
ENSBTAG00000013973	SERPIND1	protein_coding	12789	-0.985994	0.492343	-2.00266	0.0452142	Down	No	No
ENSBTAG00000013984	KL	protein_coding	17.397	1.27819	0.497806	2.56764	0.0102394	Up	No	No
ENSBTAG00000014088	MBNL3	protein_coding	48.5717	1.17002	0.573991	2.03839	0.041511	Up	No	No
ENSBTAG00000014136	FAAP20	protein_coding	183.25	-0.787798	0.295048	-2.67006	0.00758367	Down	No	No
ENSBTAG00000014204	S100A16	protein_coding	996.232	-0.519047	0.220949	-2.34917	0.0188154	Down	No	No
ENSBTAG00000014207	ADAMTS10	protein_coding	183.833	-0.814083	0.391001	-2.08205	0.0373378	Down	No	No
ENSBTAG00000014351	EIF2AK4	protein_coding	663.919	0.596056	0.252701	2.35874	0.0183372	Up	No	No
ENSBTAG00000014354	FXYD6	protein_coding	299.463	-0.951907	0.358312	-2.65664	0.00789236	Down	No	No
ENSBTAG00000014358	EVA1B	protein_coding	581.924	-0.509226	0.20128	-2.52993	0.0114084	Down	No	No
ENSBTAG00000014377	CHD3	protein_coding	925.835	0.613486	0.262847	2.334	0.0195957	Up	No	No
ENSBTAG00000014448	VKORC1L1	protein_coding	177.978	0.632988	0.300171	2.10876	0.0349655	Up	No	No
ENSBTAG00000014498	UNC93A	protein_coding	15.9793	-1.66479	0.773802	-2.15144	0.0314413	Down	No	No
ENSBTAG00000014560	HLX	protein_coding	302.864	-0.773465	0.299379	-2.58357	0.00977841	Down	Yes	No
ENSBTAG00000014608	KDM1B	protein_coding	245.285	0.563266	0.27861	2.0217	0.0432073	Up	No	No
ENSBTAG00000014646	MZT2B	protein_coding	763.388	-0.711684	0.299724	-2.37446	0.0175745	Down	No	No
ENSBTAG00000014668	NAGK	protein_coding	391.482	-0.608345	0.293695	-2.07135	0.0383265	Down	No	No
ENSBTAG00000014693	TMEM88	protein_coding	74.4449	-1.36069	0.453455	-3.00071	0.00269352	Down	No	No
ENSBTAG00000014713	RARRES1	protein_coding	85.2944	-0.996402	0.283064	-3.52006	0.000431448	Down	No	No
ENSBTAG00000014731	GAPDH	protein_coding	22335.3	-0.628255	0.23913	-2.62726	0.00860768	Down	No	No
ENSBTAG00000014782	STAB1	protein_coding	1779.62	-0.636985	0.275102	-2.31545	0.0205884	Down	No	No
ENSBTAG00000014835	SPARC	protein_coding	13359.7	-0.629591	0.196223	-3.20855	0.00133405	Down	No	No
ENSBTAG00000014863	GYPC	protein_coding	500.349	-0.657482	0.333335	-1.97244	0.0485598	Down	No	No
ENSBTAG00000014906	VCAN	protein_coding	156.633	-1.36088	0.440009	-3.09285	0.00198246	Down	No	No
ENSBTAG00000014933	TRAK2	protein_coding	138.225	0.674726	0.336738	2.00371	0.0451008	Up	No	No
ENSBTAG00000014960	SCHIP1	protein_coding	46.5012	-0.746573	0.348812	-2.14033	0.0323283	Down	No	No
ENSBTAG00000015041	NDUFA2	protein_coding	1257.82	-0.511566	0.24888	-2.05547	0.0398335	Down	No	No
ENSBTAG00000015089	LGALS1	protein_coding	973.829	-0.905637	0.312737	-2.89584	0.0037814	Down	No	No
ENSBTAG00000015106	DSP	protein_coding	1392.22	0.566807	0.238002	2.38152	0.0172412	Up	No	No
ENSBTAG00000015113	CITED4	protein_coding	1818.65	-0.699861	0.328427	-2.13095	0.0330932	Down	No	No
ENSBTAG00000015117	GADD45GIP1	protein_coding	734.492	-0.796343	0.337127	-2.36214	0.0181696	Down	No	No
ENSBTAG00000015163	TM4SF1	protein_coding	513.932	-0.8049	0.26188	-3.07354	0.00211535	Down	No	No
ENSBTAG00000015182	STARD10	protein_coding	6123.67	-0.574894	0.260871	-2.20375	0.0275419	Down	No	No
ENSBTAG00000015183	TPCN2	protein_coding	229.583	-0.528542	0.189521	-2.78883	0.00528988	Down	No	No
ENSBTAG00000015187	DDX41	protein_coding	725.586	-0.541488	0.235146	-2.30277	0.0212916	Down	No	No
ENSBTAG00000015197	ENSBTAG00000015197	NA	35.3074	1.47529	0.748412	1.97123	0.0486973	Up	No	No
ENSBTAG00000015214	CA3	protein_coding	331.316	-0.984164	0.393254	-2.50261	0.012328	Down	No	No
ENSBTAG00000015228	CD74	protein_coding	2066.61	-0.870961	0.30059	-2.8975	0.00376148	Down	No	No
ENSBTAG00000015362	BMP7	protein_coding	28.4455	1.39436	0.428145	3.25674	0.001127	Up	No	No
ENSBTAG00000015537	RASAL2	protein_coding	37.5495	-1.31683	0.659096	-1.99794	0.0457232	Down	No	No
ENSBTAG00000015669	ADAT1	protein_coding	90.36	0.553156	0.28016	1.97443	0.0483327	Up	No	No
ENSBTAG00000015730	BOLA-DMA	protein_coding	65.8107	-0.780603	0.395915	-1.97164	0.0486504	Down	No	No
ENSBTAG00000015745	RAB3IL1	protein_coding	352.802	-0.567102	0.193018	-2.93807	0.00330258	Down	No	No
ENSBTAG00000015794	NES	protein_coding	355.354	-0.995779	0.330202	-3.01566	0.00256417	Down	No	No
ENSBTAG00000015909	PDE8A	protein_coding	433.459	0.54745	0.265737	2.06012	0.0393873	Up	No	No
ENSBTAG00000015911	RWDD2A	protein_coding	82.8376	0.752889	0.378823	1.98745	0.0468729	Up	No	No
ENSBTAG00000015919	PARM1	protein_coding	103.103	1.00681	0.248635	4.04937	5.14e-05	Up	No	No
ENSBTAG00000015938	ARAP3	protein_coding	433.931	-0.573243	0.226093	-2.53543	0.011231	Down	No	No
ENSBTAG00000016057	CSRP1	protein_coding	1145.81	-0.721863	0.250962	-2.87638	0.00402269	Down	No	No
ENSBTAG00000016165	KRT7	protein_coding	433.326	-0.913944	0.31758	-2.87784	0.00400409	Down	No	No
ENSBTAG00000016359	SLCO4C1	protein_coding	50.2769	1.08726	0.436395	2.49145	0.0127221	Up	No	No
ENSBTAG00000016365	ABCG5	protein_coding	189.652	0.618898	0.315427	1.9621	0.0497511	Up	No	No
ENSBTAG00000016506	ST3GAL4	protein_coding	678.061	-0.549861	0.216471	-2.54012	0.0110815	Down	No	No
ENSBTAG00000016520	ENSBTAG00000016520	protein_coding	43.9308	-1.87758	0.675183	-2.78084	0.00542179	Down	No	No
ENSBTAG00000016526	PIH1D1	protein_coding	418.232	-0.555099	0.22324	-2.48656	0.0128985	Down	No	No
ENSBTAG00000016685	FMO4	protein_coding	743.089	0.605768	0.242109	2.50204	0.0123479	Up	No	No
ENSBTAG00000016691	LACC1	protein_coding	106.773	0.675451	0.266417	2.53531	0.0112347	Up	No	No
ENSBTAG00000016826	GPR176	protein_coding	69.3514	1.24244	0.386604	3.21373	0.00131023	Up	No	No
ENSBTAG00000016854	AK7	protein_coding	19.3807	-1.08413	0.534291	-2.02909	0.0424492	Down	No	No
ENSBTAG00000016936	MISP3	protein_coding	50.8852	-1.0224	0.427192	-2.39331	0.0166969	Down	No	No
ENSBTAG00000016963	ADAMTS6	protein_coding	58.5906	-0.811028	0.309301	-2.62213	0.00873808	Down	No	No
ENSBTAG00000017042	HAMP	protein_coding	3040.47	-1.09848	0.476941	-2.30317	0.0212691	Down	No	No
ENSBTAG00000017167	LRAT	protein_coding	194.825	0.82604	0.210636	3.92165	8.79e-05	Up	No	No
ENSBTAG00000017181	MACROD1	protein_coding	810.962	-0.863496	0.415541	-2.07801	0.0377088	Down	No	No
ENSBTAG00000017223	MEST	protein_coding	150.865	-0.723466	0.2935	-2.46496	0.0137028	Down	No	No
ENSBTAG00000017318	TMEM178A	protein_coding	63.3191	1.29057	0.565892	2.28059	0.0225729	Up	No	No
ENSBTAG00000017328	PTI	protein_coding	40.339	-1.5468	0.522237	-2.96187	0.00305778	Down	No	No
ENSBTAG00000017339	RUNX1T1	protein_coding	97.397	-0.643205	0.292261	-2.20079	0.0277508	Down	No	No
ENSBTAG00000017365	ZBTB47	protein_coding	243.732	-0.744027	0.365281	-2.03686	0.041664	Down	Yes	No
ENSBTAG00000017393	L3MBTL3	protein_coding	186.149	0.682268	0.263707	2.58722	0.00967532	Up	Yes	No
ENSBTAG00000017397	ZNF423	protein_coding	66.2291	-0.609638	0.292081	-2.08722	0.0368681	Down	Yes	No
ENSBTAG00000017475	ENSBTAG00000017475	protein_coding	429.249	-0.690714	0.339871	-2.03228	0.0421251	Down	No	No
ENSBTAG00000017482	ISYNA1	protein_coding	299.635	-0.706661	0.263921	-2.67755	0.00741627	Down	No	No
ENSBTAG00000017490	PLD1	protein_coding	238.061	0.680492	0.321635	2.11573	0.0343678	Up	No	No
ENSBTAG00000017599	NR2F1	protein_coding	227.266	-0.584422	0.192212	-3.04051	0.00236175	Down	Yes	No
ENSBTAG00000017764	HDAC4	protein_coding	101.789	0.772825	0.364972	2.11749	0.0342182	Up	No	No
ENSBTAG00000017805	CRACR2B	protein_coding	181.065	-0.583449	0.296561	-1.96738	0.0491395	Down	No	No
ENSBTAG00000017956	KCTD15	protein_coding	94.9413	-0.695964	0.313153	-2.22244	0.0262536	Down	No	No
ENSBTAG00000017969	CA4	protein_coding	40.4606	-1.32795	0.602865	-2.20273	0.0276138	Down	No	No
ENSBTAG00000018013	EMP3	protein_coding	213.362	-1.02673	0.304953	-3.36684	0.000760345	Down	No	No
ENSBTAG00000018016	NUPR1	protein_coding	3044.07	-1.23961	0.51494	-2.4073	0.0160711	Down	No	No
ENSBTAG00000018024	NR1D2	protein_coding	138.974	0.753836	0.381266	1.97719	0.0480199	Up	Yes	No
ENSBTAG00000018040	PSMB10	protein_coding	610.38	-0.853967	0.303535	-2.81341	0.00490193	Down	No	No
ENSBTAG00000018077	LYPD3	protein_coding	20.8515	1.66857	0.670046	2.49024	0.0127657	Up	No	No
ENSBTAG00000018116	MTFP1	protein_coding	407.523	-0.942214	0.33122	-2.84468	0.00444566	Down	No	No
ENSBTAG00000018157	IFT172	protein_coding	47.8279	1.26297	0.613391	2.05899	0.0394954	Up	No	No
ENSBTAG00000018181	CCDC8	protein_coding	126.572	-0.659414	0.29703	-2.22002	0.0264172	Down	No	No
ENSBTAG00000018223	CHI3L1	protein_coding	110.269	-0.776556	0.34859	-2.2277	0.0259002	Down	No	No
ENSBTAG00000018240	CYP2S1	protein_coding	19.2439	-1.58716	0.633454	-2.50556	0.0122256	Down	No	No
ENSBTAG00000018285	VAMP5	protein_coding	257.472	-0.624193	0.246471	-2.53252	0.0113245	Down	No	No
ENSBTAG00000018463	VIM	protein_coding	4164.83	-0.857559	0.208211	-4.1187	3.81e-05	Down	No	No
ENSBTAG00000018598	HSPB6	protein_coding	507.656	-1.00318	0.365496	-2.74471	0.00605651	Down	No	No
ENSBTAG00000018622	PCBP4	protein_coding	171.022	-0.518755	0.250022	-2.07484	0.0380017	Down	No	No
ENSBTAG00000018796	RABGGTA	protein_coding	267.993	-0.515369	0.252088	-2.0444	0.0409137	Down	No	No
ENSBTAG00000018837	SLC39A11	protein_coding	1085.97	0.523829	0.186797	2.80426	0.00504315	Up	No	No
ENSBTAG00000018918	NDUFAF3	protein_coding	673.158	-0.792624	0.387285	-2.04662	0.0406959	Down	No	No
ENSBTAG00000019025	NDUFA11	protein_coding	1185.9	-0.757672	0.342021	-2.21528	0.0267407	Down	No	No
ENSBTAG00000019110	ENSBTAG00000019110	NA	392.793	0.586646	0.229632	2.55473	0.0106272	Up	No	No
ENSBTAG00000019210	ADCY2	protein_coding	95.5919	0.881326	0.391389	2.25179	0.0243356	Up	No	No
ENSBTAG00000019242	CHRNB1	protein_coding	64.8546	-0.578442	0.286139	-2.02154	0.0432235	Down	No	No
ENSBTAG00000019267	MMP2	protein_coding	1271.99	-0.71863	0.329305	-2.18226	0.0290905	Down	No	No
ENSBTAG00000019269	COL6A2	protein_coding	2834.42	-0.685449	0.237526	-2.88578	0.00390442	Down	No	No
ENSBTAG00000019291	GRB14	protein_coding	97.9451	0.728424	0.259777	2.80404	0.00504671	Up	No	No
ENSBTAG00000019315	PLA2G7	protein_coding	143.703	0.556995	0.281782	1.97669	0.0480766	Up	No	No
ENSBTAG00000019327	NRAP	protein_coding	10.945	-1.43877	0.664213	-2.16613	0.0303015	Down	No	No
ENSBTAG00000019343	MDFI	protein_coding	105.181	-0.78087	0.287787	-2.71336	0.00666041	Down	No	No
ENSBTAG00000019368	IGFBP7	protein_coding	4204.59	-0.637321	0.207928	-3.06511	0.00217591	Down	No	No
ENSBTAG00000019402	CFAP100	protein_coding	66.3011	-1.03548	0.46364	-2.23337	0.0255247	Down	No	No
ENSBTAG00000019517	ELN	protein_coding	2573.77	-0.655326	0.298869	-2.19269	0.0283299	Down	No	No
ENSBTAG00000019569	CD151	protein_coding	1322.38	-0.58477	0.253987	-2.30236	0.0213148	Down	No	No
ENSBTAG00000019651	TRIM52	protein_coding	26.3973	1.03992	0.443148	2.34665	0.0189428	Up	No	No
ENSBTAG00000019674	CLIP3	protein_coding	81.2119	-0.925182	0.340211	-2.71943	0.00653943	Down	No	No
ENSBTAG00000019678	ALKBH6	protein_coding	193.39	-0.686155	0.326225	-2.10332	0.0354381	Down	No	No
ENSBTAG00000019687	NMRK1	protein_coding	223.915	0.507615	0.252318	2.01181	0.0442405	Up	No	No
ENSBTAG00000019754	CAVIN3	protein_coding	328.239	-0.733868	0.309217	-2.37331	0.0176295	Down	No	No
ENSBTAG00000019787	PAFAH1B3	protein_coding	111.428	-0.731398	0.279245	-2.6192	0.00881364	Down	No	No
ENSBTAG00000019798	PIGR	protein_coding	378.298	-0.886391	0.323471	-2.74025	0.00613923	Down	No	No
ENSBTAG00000019844	ZNF467	protein_coding	42.7953	0.997715	0.491866	2.02843	0.0425165	Up	Yes	No
ENSBTAG00000019872	PIK3AP1	protein_coding	502.891	0.715585	0.334474	2.13943	0.0324007	Up	No	No
ENSBTAG00000019891	MRPL40	protein_coding	987.873	-0.63242	0.318047	-1.98845	0.0467619	Down	No	No
ENSBTAG00000019950	GRPEL2	protein_coding	525.724	0.502941	0.254495	1.97623	0.0481284	Up	No	No
ENSBTAG00000020040	LPCAT4	protein_coding	163.193	-0.790996	0.317591	-2.49061	0.0127523	Down	No	No
ENSBTAG00000020099	STMN2	protein_coding	45.9509	-1.52355	0.77581	-1.96382	0.0495506	Down	No	No
ENSBTAG00000020177	MYG1	protein_coding	211.082	-0.831857	0.325864	-2.55277	0.0106869	Down	No	No
ENSBTAG00000020199	F2R	protein_coding	93.229	0.686116	0.312873	2.19296	0.0283104	Up	No	No
ENSBTAG00000020205	PDE8B	protein_coding	53.5154	1.57418	0.435669	3.61325	0.000302385	Up	No	No
ENSBTAG00000020429	MED29	protein_coding	591.63	-0.82454	0.376866	-2.18788	0.028678	Down	No	No
ENSBTAG00000020657	FAT1	protein_coding	1040.95	0.521326	0.263909	1.9754	0.0482225	Up	No	No
ENSBTAG00000020688	ARHGEF15	protein_coding	120.502	-0.67466	0.302827	-2.22787	0.0258891	Down	No	No
ENSBTAG00000020735	SMG1	protein_coding	368.751	0.603607	0.275908	2.18771	0.0286908	Up	No	No
ENSBTAG00000020837	ARHGEF16	protein_coding	423.43	-0.59329	0.29785	-1.99191	0.0463808	Down	No	No
ENSBTAG00000020852	SLC16A11	protein_coding	428.05	-0.575873	0.25716	-2.23936	0.0251327	Down	No	No
ENSBTAG00000020928	ENSBTAG00000020928	protein_coding	189.393	-1.16815	0.421874	-2.76895	0.00562371	Down	No	No
ENSBTAG00000020963	RASSF1	protein_coding	950.38	-0.625385	0.2474	-2.52783	0.0114771	Down	No	No
ENSBTAG00000020983	RRAS	protein_coding	388.638	-0.670852	0.204371	-3.28251	0.00102886	Down	No	No
ENSBTAG00000021048	ADM	protein_coding	231.201	-1.2869	0.479677	-2.68286	0.00729965	Down	No	No
ENSBTAG00000021107	STXBP5	protein_coding	112.415	0.612248	0.297519	2.05785	0.039605	Up	No	No
ENSBTAG00000021191	EHD2	protein_coding	536.973	-0.649047	0.31265	-2.07595	0.0378985	Down	No	No
ENSBTAG00000021201	HYCC2	protein_coding	34.7131	1.19368	0.564625	2.11412	0.0345053	Up	No	No
ENSBTAG00000021211	DPT	protein_coding	481.989	-1.57539	0.380609	-4.13913	3.49e-05	Down	No	No
ENSBTAG00000021294	VWA1	protein_coding	101.293	-0.607597	0.301347	-2.01627	0.0437715	Down	No	No
ENSBTAG00000021357	ZNF518A	protein_coding	92.5911	0.560001	0.263596	2.12447	0.0336313	Up	No	No
ENSBTAG00000021466	COL3A1	protein_coding	19018.4	-0.611825	0.28015	-2.18392	0.0289679	Down	No	No
ENSBTAG00000021467	IGFBP6	protein_coding	293.399	-0.865866	0.324716	-2.66654	0.0076637	Down	No	No
ENSBTAG00000021565	ENSBTAG00000021565	NA	298.184	-1.3739	0.414652	-3.31337	0.00092179	Down	No	No
ENSBTAG00000021658	TAMALIN	protein_coding	126.647	-0.611535	0.228061	-2.68145	0.00733047	Down	No	No
ENSBTAG00000021697	PDGFB	protein_coding	121.993	-0.568711	0.225311	-2.52411	0.011599	Down	No	No
ENSBTAG00000021706	TBX3	protein_coding	1142.13	0.605361	0.203136	2.98008	0.00288172	Up	Yes	No
ENSBTAG00000021799	RCN3	protein_coding	780.34	-0.736516	0.224269	-3.28407	0.00102319	Down	No	No
ENSBTAG00000021836	TCEA2	protein_coding	71.0657	-0.92238	0.320107	-2.88147	0.00395821	Down	No	No
ENSBTAG00000021957	LTBP2	protein_coding	64.6106	-0.889953	0.37487	-2.37403	0.0175952	Down	No	No
ENSBTAG00000021978	PARVB	protein_coding	112.931	-0.554308	0.26876	-2.06247	0.0391632	Down	No	No
ENSBTAG00000022027	ENSBTAG00000022027	protein_coding	3295.41	-0.586655	0.29363	-1.99794	0.0457228	Down	No	No
ENSBTAG00000022032	CHCHD10	protein_coding	3980.65	-0.746975	0.354157	-2.10916	0.0349308	Down	No	No
ENSBTAG00000022275	ENSBTAG00000022275	protein_coding	200.728	-0.720388	0.341799	-2.10764	0.0350625	Down	No	No
ENSBTAG00000022394	SAA2	protein_coding	128276	-0.910509	0.401348	-2.26863	0.023291	Down	No	No
ENSBTAG00000022395	ENSBTAG00000022395	protein_coding	201393	-0.571566	0.272992	-2.09371	0.0362859	Down	No	No
ENSBTAG00000022571	AKR1C3	protein_coding	279.062	-1.30059	0.59069	-2.20181	0.0276788	Down	No	No
ENSBTAG00000022715	ENSBTAG00000022715	NA	6856.57	-0.535474	0.229442	-2.33381	0.0196058	Down	No	No
ENSBTAG00000022733	ENSBTAG00000022733	NA	308.039	0.612166	0.283013	2.16303	0.0305386	Up	No	No
ENSBTAG00000022927	RAC3	protein_coding	35.8641	-1.8378	0.614939	-2.98859	0.00280266	Down	No	No
ENSBTAG00000023452	B9D2	protein_coding	82.7668	-0.709346	0.265269	-2.67406	0.00749381	Down	No	No
ENSBTAG00000023472	PPP1R14A	protein_coding	756.002	-1.07089	0.265907	-4.02729	5.64e-05	Down	No	No
ENSBTAG00000023718	MRAP	protein_coding	125.684	-0.864243	0.349201	-2.47492	0.0133267	Down	No	No
ENSBTAG00000023843	RALGPS1	protein_coding	104.694	0.622537	0.279039	2.231	0.0256808	Up	No	No
ENSBTAG00000023947	AVPI1	protein_coding	3209.52	-0.661002	0.290771	-2.27328	0.0230095	Down	No	No
ENSBTAG00000024044	CDKL4	protein_coding	16.314	2.18735	0.635969	3.43939	0.000583024	Up	No	No
ENSBTAG00000024081	ECM2	protein_coding	128.482	0.604685	0.269642	2.24255	0.0249257	Up	No	No
ENSBTAG00000024091	MALL	protein_coding	16.3224	-1.76217	0.623288	-2.82722	0.00469535	Down	No	No
ENSBTAG00000024097	MRPS15	protein_coding	1041.9	-0.64362	0.300545	-2.14151	0.0322328	Down	No	No
ENSBTAG00000025424	NOTCH4	protein_coding	156.833	-0.723	0.284066	-2.54518	0.0109221	Down	No	No
ENSBTAG00000025752	P3H4	protein_coding	218.25	-1.04764	0.456792	-2.29348	0.0218207	Down	No	No
ENSBTAG00000025809	ABHD8	protein_coding	265.377	-0.50797	0.255849	-1.98543	0.0470966	Down	No	No
ENSBTAG00000025817	BORCS8	protein_coding	356.152	-0.545042	0.264065	-2.06404	0.0390136	Down	No	No
ENSBTAG00000026008	METTL5	protein_coding	233.346	-0.683816	0.285501	-2.39514	0.0166139	Down	No	No
ENSBTAG00000026710	C2H2orf72	protein_coding	530.772	0.787333	0.373502	2.10797	0.0350333	Up	No	No
ENSBTAG00000026819	HDAC7	protein_coding	371.258	-0.644736	0.291481	-2.21193	0.0269715	Down	No	No
ENSBTAG00000026919	PXDC1	protein_coding	216.472	-0.557455	0.267839	-2.08131	0.0374059	Down	No	No
ENSBTAG00000027204	ENSBTAG00000027204	protein_coding	19.5489	-1.79653	0.636213	-2.82379	0.00474591	Down	No	No
ENSBTAG00000027442	NFIB	protein_coding	385	-1.13758	0.367197	-3.098	0.00194833	Down	Yes	No
ENSBTAG00000027577	C15H11orf91	protein_coding	16.3862	1.13221	0.556359	2.03504	0.0418465	Up	No	No
ENSBTAG00000027610	ENSBTAG00000027610	NA	18.5891	-0.756446	0.384939	-1.9651	0.0494023	Down	No	No
ENSBTAG00000027625	SFRP1	protein_coding	249.861	-1.239	0.434923	-2.84878	0.0043887	Down	No	No
ENSBTAG00000027654	EIF4EBP1	protein_coding	985.849	-0.738653	0.298944	-2.47088	0.0134782	Down	No	No
ENSBTAG00000027676	IL18BP	protein_coding	104.851	-0.520685	0.214678	-2.42542	0.0152906	Down	No	No
ENSBTAG00000030170	ENSBTAG00000030170	NA	606.922	-0.834508	0.355626	-2.34659	0.018946	Down	No	No
ENSBTAG00000030278	EGFL7	protein_coding	1142.61	-0.79276	0.33093	-2.39555	0.0165954	Down	No	No
ENSBTAG00000031059	LRRC61	protein_coding	371.19	-0.541529	0.270144	-2.0046	0.0450063	Down	No	No
ENSBTAG00000031249	PSMG4	protein_coding	1088.35	-0.663123	0.276504	-2.39824	0.0164743	Down	No	No
ENSBTAG00000031503	NDUFA4L2	protein_coding	39.5289	-1.12372	0.395703	-2.83981	0.00451406	Down	No	No
ENSBTAG00000031750	PLAC8B	protein_coding	468.27	-0.755573	0.263499	-2.86746	0.00413786	Down	No	No
ENSBTAG00000031752	TMEM256	protein_coding	1218.97	-0.827272	0.383435	-2.15753	0.0309642	Down	No	No
ENSBTAG00000032031	ZBTB12	protein_coding	52.9024	-0.667937	0.283648	-2.35481	0.0185322	Down	Yes	No
ENSBTAG00000032558	TTC7A	protein_coding	353.222	0.733535	0.227191	3.22872	0.00124347	Up	No	No
ENSBTAG00000032598	RP9	protein_coding	123.607	-0.811593	0.340207	-2.38559	0.0170519	Down	No	No
ENSBTAG00000032642	GSTA3	protein_coding	76.168	2.25848	1.14511	1.97228	0.0485775	Up	No	No
ENSBTAG00000032705	CALM	protein_coding	10.9961	-1.06996	0.489679	-2.18502	0.0288872	Down	No	No
ENSBTAG00000032774	ADIRF	protein_coding	61.8123	-1.03281	0.428871	-2.40821	0.0160308	Down	No	No
ENSBTAG00000032905	RMDN2	protein_coding	328.119	-0.585504	0.235768	-2.48339	0.0130138	Down	No	No
ENSBTAG00000034154	AGMO	protein_coding	426.6	0.758596	0.201269	3.76906	0.000163861	Up	No	No
ENSBTAG00000034206	EMCN	protein_coding	79.9323	-0.868905	0.353834	-2.45568	0.0140617	Down	No	No
ENSBTAG00000034255	EIF5B	protein_coding	2126.4	-0.756952	0.329631	-2.29636	0.0216553	Down	No	No
ENSBTAG00000035587	ARRB2	protein_coding	458.003	-0.748757	0.272059	-2.75219	0.00591988	Down	No	No
ENSBTAG00000036101	KYAT1	protein_coding	107.281	1.09528	0.536665	2.0409	0.0412607	Up	No	No
ENSBTAG00000036260	LPXN	protein_coding	41.4276	-0.804894	0.347339	-2.31732	0.0204865	Down	No	No
ENSBTAG00000037765	TNFAIP8L1	protein_coding	209.296	-0.624275	0.274698	-2.27259	0.0230509	Down	No	No
ENSBTAG00000037811	ENSBTAG00000037811	NA	96.0285	-1.37096	0.413745	-3.31355	0.00092121	Down	No	No
ENSBTAG00000038011	SH3RF3	protein_coding	43.3503	-0.772445	0.351866	-2.19528	0.0281432	Down	No	No
ENSBTAG00000038139	CERCAM	protein_coding	27.8431	-1.37708	0.663723	-2.07478	0.0380073	Down	No	No
ENSBTAG00000038221	EFNA2	protein_coding	14.3536	-1.58937	0.763617	-2.08137	0.0373997	Down	No	No
ENSBTAG00000038337	ENSBTAG00000038337	NA	22.8603	-2.6756	0.917872	-2.91501	0.0035568	Down	No	No
ENSBTAG00000038422	ENSBTAG00000038422	protein_coding	30.3283	-1.0552	0.482603	-2.18647	0.0287815	Down	No	No
ENSBTAG00000038488	TMSB4X	protein_coding	4800.98	-0.594394	0.256384	-2.31837	0.0204293	Down	No	No
ENSBTAG00000038496	CR2	protein_coding	40.3932	-1.99603	0.742337	-2.68884	0.00717003	Down	No	No
ENSBTAG00000038617	SH3D21	protein_coding	452.539	-0.517365	0.262249	-1.9728	0.0485185	Down	No	No
ENSBTAG00000038652	ENSBTAG00000038652	protein_coding	439.546	-0.586114	0.264856	-2.21296	0.0269007	Down	No	No
ENSBTAG00000038929	BCAS4	protein_coding	69.1552	-0.732382	0.373573	-1.96048	0.0499399	Down	No	No
ENSBTAG00000039071	ANKRD16	protein_coding	124.97	-0.51896	0.234127	-2.21657	0.0266526	Down	No	No
ENSBTAG00000039504	ENSBTAG00000039504	NA	18.5473	-1.57754	0.71909	-2.1938	0.0282497	Down	No	No
ENSBTAG00000039531	LCN12	protein_coding	17.7883	1.54466	0.693438	2.22754	0.025911	Up	No	No
ENSBTAG00000039662	ENSBTAG00000039662	protein_coding	238.844	0.500953	0.237328	2.1108	0.0347893	Up	No	No
ENSBTAG00000039684	CAVIN1	protein_coding	1374.66	-0.619956	0.265574	-2.3344	0.0195749	Down	No	No
ENSBTAG00000039962	DCTPP1	protein_coding	135.686	-0.625142	0.270819	-2.30834	0.0209803	Down	No	No
ENSBTAG00000040056	LTB4R2	protein_coding	30.5082	1.07266	0.545484	1.96644	0.0492476	Up	No	No
ENSBTAG00000040132	PWWP3B	protein_coding	231.345	0.618563	0.297777	2.07727	0.0377771	Up	No	No
ENSBTAG00000040298	GSTT1	protein_coding	389.627	-0.697124	0.32549	-2.14177	0.0322123	Down	No	No
ENSBTAG00000040432	CLDN3	protein_coding	149.621	-1.00666	0.401019	-2.51025	0.0120645	Down	No	No
ENSBTAG00000040603	ZNF175	protein_coding	66.4698	1.09481	0.416657	2.6276	0.00859893	Up	Yes	No
ENSBTAG00000042741	SNORD104	snoRNA	26.4686	-1.48677	0.747406	-1.98925	0.046674	Down	No	No
ENSBTAG00000043545	ENSBTAG00000043545	Mt_tRNA	351.532	-2.20559	0.764571	-2.88474	0.00391734	Down	No	No
ENSBTAG00000043546	ND6	protein_coding	1372.22	-1.1346	0.420139	-2.70054	0.00692267	Down	No	No
ENSBTAG00000043550	CYTB	protein_coding	64742	-1.506	0.710331	-2.12014	0.0339938	Down	No	No
ENSBTAG00000043556	COX2	protein_coding	81841	-1.65499	0.792979	-2.08705	0.0368834	Down	No	No
ENSBTAG00000043558	ND1	protein_coding	39637.7	-1.58784	0.703067	-2.25844	0.0239182	Down	No	No
ENSBTAG00000043559	ND4L	protein_coding	1478.11	-1.61817	0.727362	-2.22471	0.0261009	Down	No	No
ENSBTAG00000043560	COX3	protein_coding	106293	-1.6706	0.75465	-2.21374	0.0268466	Down	No	No
ENSBTAG00000043561	COX1	protein_coding	470732	-1.58923	0.778243	-2.04208	0.0411437	Down	No	No
ENSBTAG00000043563	ND5	protein_coding	22739.5	-1.57288	0.663948	-2.36899	0.0178369	Down	No	No
ENSBTAG00000043564	ATP8	protein_coding	42.4904	-1.47527	0.616899	-2.39143	0.0167829	Down	No	No
ENSBTAG00000043567	ENSBTAG00000043567	Mt_rRNA	4474.32	-1.35246	0.479336	-2.82152	0.00477965	Down	No	No
ENSBTAG00000043568	ND3	protein_coding	19501	-1.72948	0.691719	-2.50026	0.0124103	Down	No	No
ENSBTAG00000043570	ENSBTAG00000043570	Mt_rRNA	7248.55	-1.34492	0.443941	-3.0295	0.00244959	Down	No	No
ENSBTAG00000043571	ND2	protein_coding	22084.4	-1.47682	0.618107	-2.38927	0.0168818	Down	No	No
ENSBTAG00000043572	ENSBTAG00000043572	Mt_tRNA	56.0875	-1.71351	0.565824	-3.02835	0.0024589	Down	No	No
ENSBTAG00000043577	ND4	protein_coding	44160.9	-1.58008	0.749473	-2.10825	0.035009	Down	No	No
ENSBTAG00000043582	ENSBTAG00000043582	Mt_tRNA	37.3654	-2.4463	0.761845	-3.21102	0.00132266	Down	No	No
ENSBTAG00000043974	ENSBTAG00000043974	protein_coding	454.582	-0.605343	0.290352	-2.08486	0.0370818	Down	Yes	No
ENSBTAG00000044007	KLF12	protein_coding	25.4243	1.06142	0.519622	2.04269	0.0410835	Up	Yes	No
ENSBTAG00000044018	PRR36	protein_coding	19.5761	-1.59222	0.542009	-2.93762	0.00330745	Down	No	No
ENSBTAG00000044132	NTN5	protein_coding	83.8739	-1.74554	0.813133	-2.14668	0.0318189	Down	No	No
ENSBTAG00000044427	RNaseP_nuc	ribozyme	88.1327	-2.46725	1.0718	-2.30198	0.0213365	Down	No	No
ENSBTAG00000045754	SMIM1	protein_coding	279.145	-0.729179	0.243001	-3.00073	0.00269334	Down	No	No
ENSBTAG00000045895	NFASC	protein_coding	155.412	0.841471	0.391184	2.15109	0.0314695	Up	No	No
ENSBTAG00000045901	CLDN6	protein_coding	20.8325	-1.85548	0.769602	-2.41096	0.0159105	Down	No	No
ENSBTAG00000045904	PIM3	protein_coding	1005.21	-0.705459	0.329985	-2.13785	0.0325286	Down	No	No
ENSBTAG00000046110	CLCF1	protein_coding	31.7923	-1.18333	0.58629	-2.01833	0.0435567	Down	No	No
ENSBTAG00000046193	ENSBTAG00000046193	NA	27.9795	1.27168	0.539158	2.35864	0.0183418	Up	No	No
ENSBTAG00000046256	TMEM132C	protein_coding	45.4016	-1.59243	0.550907	-2.89056	0.00384552	Down	No	No
ENSBTAG00000046266	TNFSF9	protein_coding	38.729	-1.79287	0.741331	-2.41845	0.0155867	Down	No	No
ENSBTAG00000046470	ONECUT1	protein_coding	218.81	1.05239	0.476862	2.20691	0.0273202	Up	Yes	No
ENSBTAG00000046574	FRMPD1	protein_coding	13.8777	1.33245	0.654967	2.03437	0.0419141	Up	No	No
ENSBTAG00000046587	CST6	protein_coding	815.496	-0.75175	0.317715	-2.36611	0.0179759	Down	No	No
ENSBTAG00000046837	ZNF358	protein_coding	986.372	-0.724096	0.292284	-2.47737	0.0132354	Down	Yes	No
ENSBTAG00000046922	TWIST1	protein_coding	17.4706	-2.21971	0.734941	-3.02025	0.00252564	Down	Yes	No
ENSBTAG00000047004	UMAD1	protein_coding	39.4134	1.37905	0.683849	2.0166	0.0437369	Up	No	No
ENSBTAG00000047299	DGCR6L	protein_coding	1248.74	-0.848159	0.348218	-2.43571	0.0148626	Down	No	No
ENSBTAG00000047330	FABP5	protein_coding	136.4	-0.879255	0.314984	-2.79143	0.00524757	Down	No	No
ENSBTAG00000047420	BTNL9	protein_coding	43.1026	-1.62894	0.700464	-2.32551	0.0200446	Down	No	No
ENSBTAG00000047524	TMEM200B	protein_coding	112.455	-0.849646	0.340827	-2.4929	0.0126706	Down	No	No
ENSBTAG00000047543	NTRK3	protein_coding	26.5147	-1.64712	0.612238	-2.69033	0.00713821	Down	No	No
ENSBTAG00000047550	KIAA2026	protein_coding	213.361	0.779022	0.235246	3.31152	0.000927907	Up	No	No
ENSBTAG00000047567	VEGFB	protein_coding	190.955	-0.845806	0.317872	-2.66084	0.0077946	Down	No	No
ENSBTAG00000047673	THUMPD1	protein_coding	66.5303	0.704727	0.343107	2.05396	0.0399799	Up	No	No
ENSBTAG00000047700	ENSBTAG00000047700	IG_C_gene	49.2581	-1.72253	0.871654	-1.97616	0.0481367	Down	No	No
ENSBTAG00000047702	NAA10	protein_coding	1009.42	-0.701609	0.279476	-2.51045	0.0120578	Down	No	No
ENSBTAG00000047715	TPRN	protein_coding	231.295	-0.510096	0.233597	-2.18366	0.0289873	Down	No	No
ENSBTAG00000047807	SAPCD2	protein_coding	24.5332	-1.46053	0.660426	-2.21149	0.0270019	Down	No	No
ENSBTAG00000047975	DOK5	protein_coding	32.8501	1.10603	0.518493	2.13316	0.0329115	Up	No	No
ENSBTAG00000048010	NUDT14	protein_coding	186.028	-0.844826	0.354417	-2.38371	0.0171393	Down	No	No
ENSBTAG00000048041	ACTR1B	protein_coding	366.364	-0.525691	0.164785	-3.19015	0.00142197	Down	No	No
ENSBTAG00000048049	ENSBTAG00000048049	protein_coding	13.6142	1.72914	0.723493	2.38999	0.0168489	Up	No	No
ENSBTAG00000048059	TMEM86A	protein_coding	636.283	-0.672797	0.269345	-2.4979	0.0124931	Down	No	No
ENSBTAG00000048122	CFD	protein_coding	1359.26	-1.22804	0.395332	-3.10635	0.00189415	Down	No	No
ENSBTAG00000048155	FCN1	protein_coding	173.044	-0.831559	0.351561	-2.36534	0.0180136	Down	No	No
ENSBTAG00000048173	SMIM10	protein_coding	246.629	-1.15703	0.53424	-2.16576	0.0303297	Down	No	No
ENSBTAG00000048367	ENSBTAG00000048367	NA	258.383	1.062	0.4771	2.22594	0.0260179	Up	No	No
ENSBTAG00000048413	ENSBTAG00000048413	protein_coding	40.0297	0.708641	0.25127	2.82023	0.00479887	Up	No	No
ENSBTAG00000048459	ENSBTAG00000048459	NA	994.352	-0.632591	0.269312	-2.34892	0.0188281	Down	Yes	No
ENSBTAG00000048620	CEBPZOS	protein_coding	200.452	-0.626996	0.313582	-1.99946	0.0455584	Down	No	No
ENSBTAG00000049127	ENSBTAG00000049127	protein_coding	31.94	0.822071	0.405178	2.02891	0.0424672	Up	Yes	No
ENSBTAG00000049411	DHRSX	protein_coding	114.661	0.710501	0.346066	2.05308	0.0400645	Up	No	No
ENSBTAG00000049665	B3GNT9	protein_coding	133.686	-0.826268	0.312455	-2.64444	0.00818266	Down	No	No
ENSBTAG00000049730	TCEAL1	protein_coding	233.022	0.735653	0.285479	2.5769	0.00996895	Up	No	No
ENSBTAG00000049772	ENSBTAG00000049772	protein_coding	60.7444	0.54866	0.275104	1.99438	0.046111	Up	No	No
ENSBTAG00000049782	ENSBTAG00000049782	protein_coding	16.5028	-2.15462	0.798765	-2.69744	0.0069875	Down	No	No
ENSBTAG00000050008	ENSBTAG00000050008	protein_coding	34.5559	-1.35162	0.685914	-1.97054	0.0487761	Down	No	No
ENSBTAG00000050233	PRRG1	protein_coding	727.478	0.718807	0.294262	2.44275	0.0145759	Up	No	No
ENSBTAG00000050387	ENSBTAG00000050387	lncRNA	165.516	-0.685621	0.295792	-2.31791	0.020454	Down	No	No
ENSBTAG00000050388	KRBA2	protein_coding	59.989	0.799419	0.3029	2.63922	0.00830968	Up	No	No
ENSBTAG00000050853	ENSBTAG00000050853	NA	90.7833	0.753476	0.356953	2.11086	0.0347846	Up	No	No
ENSBTAG00000050907	RPP21	protein_coding	416.658	-1.03143	0.481322	-2.14292	0.0321197	Down	No	No
ENSBTAG00000051146	MED31	protein_coding	388.13	0.58579	0.22739	2.57615	0.00999086	Up	No	No
ENSBTAG00000051150	ENSBTAG00000051150	NA	542.796	-0.562309	0.286065	-1.96567	0.0493372	Down	No	No
ENSBTAG00000051348	ENSBTAG00000051348	NA	29.0141	1.04169	0.482595	2.15852	0.0308873	Up	No	No
ENSBTAG00000051364	ENSBTAG00000051364	protein_coding	11891.7	-1.27353	0.433764	-2.93599	0.00332481	Down	No	No
ENSBTAG00000051519	ENSBTAG00000051519	NA	102.845	1.74815	0.671293	2.60415	0.00921026	Up	No	No
ENSBTAG00000051573	ENSBTAG00000051573	protein_coding	23.1169	-1.52107	0.739359	-2.05728	0.0396589	Down	No	No
ENSBTAG00000051588	ENSBTAG00000051588	protein_coding	119.122	-1.46393	0.651653	-2.24649	0.0246726	Down	No	No
ENSBTAG00000051698	ENSBTAG00000051698	protein_coding	87.0904	2.5565	1.1505	2.22207	0.0262784	Up	No	No
ENSBTAG00000051801	ENSBTAG00000051801	NA	51.6622	-1.29752	0.536465	-2.41864	0.0155785	Down	No	No
ENSBTAG00000051936	NMNAT3	protein_coding	36.3751	1.13305	0.541899	2.09088	0.036539	Up	No	No
ENSBTAG00000052481	IRGQ	protein_coding	212.669	0.591299	0.211544	2.79516	0.00518737	Up	No	No
ENSBTAG00000052750	ENSBTAG00000052750	protein_coding	35.5257	-1.49848	0.6616	-2.26493	0.0235168	Down	No	No
ENSBTAG00000052917	ENSBTAG00000052917	protein_coding	28.6592	-1.26712	0.610487	-2.07559	0.0379323	Down	No	No
ENSBTAG00000053003	GPX4	protein_coding	4849.87	-0.709316	0.335108	-2.11668	0.0342869	Down	No	No
ENSBTAG00000053282	MGC152010	protein_coding	54.4226	-1.75864	0.453695	-3.87626	0.000106073	Down	No	No
ENSBTAG00000053557	DEFB4A	protein_coding	17.9175	-1.89622	0.810298	-2.34015	0.019276	Down	No	No
ENSBTAG00000053909	NAT9	protein_coding	188.296	-0.806569	0.38569	-2.09123	0.0365071	Down	No	No
ENSBTAG00000053911	ENSBTAG00000053911	NA	133.791	-0.88055	0.386601	-2.27767	0.0227462	Down	No	No
ENSBTAG00000053923	EXOSC6	protein_coding	504.802	-0.585447	0.269511	-2.17225	0.0298366	Down	No	No
ENSBTAG00000054131	TWF2	protein_coding	469.437	-0.591328	0.219175	-2.69798	0.00697625	Down	No	No
ENSBTAG00000054257	bta-mir-2887-1	miRNA	43.5201	-1.80798	0.599412	-3.01625	0.00255921	Down	No	No
ENSBTAG00000054314	ENSBTAG00000054314	protein_coding	80.1516	1.24879	0.50245	2.48541	0.0129403	Up	No	No
ENSBTAG00000054331	COLEC10	protein_coding	200.538	0.842361	0.308724	2.72852	0.00636186	Up	No	No
ENSBTAG00000054494	ENSBTAG00000054494	NA	15.4105	1.67789	0.816364	2.05532	0.0398477	Up	No	No
ENSBTAG00000054661	bta-mir-2887-1	miRNA	42371.2	-1.40176	0.452015	-3.10114	0.0019278	Down	No	No
ENSBTAG00000054745	ENSBTAG00000054745	lncRNA	6320.35	-0.866978	0.352121	-2.46216	0.0138103	Down	No	No
ENSBTAG00000054751	ENSBTAG00000054751	protein_coding	22.9068	1.19409	0.588765	2.02813	0.0425468	Up	No	No
ENSBTAG00000055302	ENSBTAG00000055302	protein_coding	22.7825	-1.9848	0.646585	-3.06967	0.00214295	Down	No	No
