# Supplementary material for: Maternal Vitamin and Mineral Supplementation Affected Neonatal Gene Expression and Rewired Key Regulatory Genes Underlying Hepatic Metabolism
Source: Animals (Basel). 2025 Sep 11;15(18):2664. doi: 10.3390/ani15182664 (PMC12466525; doi:10.3390/ani15182664)
Supplement: Supplementary file 1 [file animals-15-02664-s001.zip › Supplementary Table S4.xlsx]

## Sheet: RIF_LIVER_SIG_Annot
Supplementary Table S4: Transcription factors identified as putative regulators of differentially expressed genes in the liver tissue of neonatal beef heifers born from dams receiving or not receiving vitamin–mineral supplementation (VTM or CON) during gestation by Regulatory Impact Factor measures (RIF1 and RIF2).
Ensembl_ID	Gene.Name	Family	RIF1	RIF2
ENSBTAG00000052347	ZNF133	zf-C2H2	3.97946	1.14024
ENSBTAG00000004518	GRHL2	CP2	3.61535	1.20211
ENSBTAG00000008520	NFIC	CTF_NFI	3.29948	1.07877
ENSBTAG00000052132	FOXQ1	Fork_head	3.15045	1.18076
ENSBTAG00000007678	MKX	Homeobox	3.095	0.64305
ENSBTAG00000049610	ZNF234	zf-C2H2	2.98629	0.8143
ENSBTAG00000020185	ENSBTAG00000020185	zf-C2H2	2.92317	1.11269
ENSBTAG00000037457	MBD2	MBD	2.90755	0.68527
ENSBTAG00000045791	ZNF623	zf-C2H2	2.8409	0.96141
ENSBTAG00000026772	ZNF142	zf-C2H2	2.83232	0.65698
ENSBTAG00000008397	ZNF555	zf-C2H2	2.82411	1.31484
ENSBTAG00000039343	ZBTB34	ZBTB	2.76298	0.95594
ENSBTAG00000021008	ZNF219	zf-C2H2	2.75414	0.60335
ENSBTAG00000004262	ZNF454	zf-C2H2	2.74529	0.53103
ENSBTAG00000031071	ZNF624	zf-C2H2	2.69535	0.87547
ENSBTAG00000007660	ZNF414	Others	2.65489	1.39767
ENSBTAG00000024657	ZFP91	zf-C2H2	2.61931	0.31092
ENSBTAG00000005474	CREB1	TF_bZIP	2.56547	0.6034
ENSBTAG00000016103	CBFB	CBF	2.54959	1.12505
ENSBTAG00000012063	E2F4	E2F	2.5371	0.70903
ENSBTAG00000039711	ZFP62	zf-C2H2	2.51795	0.22847
ENSBTAG00000003606	GLI4	zf-C2H2	2.48155	1.3686
ENSBTAG00000040209	ZNF112	zf-C2H2	2.47166	0.65959
ENSBTAG00000016496	ZNF641	zf-C2H2	2.46252	0.5927
ENSBTAG00000004710	HNF1B	Homeobox	2.42375	0.51863
ENSBTAG00000049014	ZNF696	zf-C2H2	2.40782	0.8307
ENSBTAG00000023847	IKZF5	zf-C2H2	2.38908	1.42057
ENSBTAG00000032657	TEAD1	TEA	2.38422	1.13444
ENSBTAG00000018456	ZNF7	zf-C2H2	2.37835	1.0587
ENSBTAG00000006017	NFKB2	RHD	2.35522	0.8143
ENSBTAG00000037913	ZNF22	zf-C2H2	2.34131	1.04957
ENSBTAG00000045824	SOX9	HMG	2.33667	0.81728
ENSBTAG00000015752	SP110	SAND	2.33562	0.06052
ENSBTAG00000005067	UBTF	HMG	2.31082	1.07757
ENSBTAG00000018094	ZNF689	zf-C2H2	2.28473	0.83911
ENSBTAG00000005195	ZNF200	zf-C2H2	2.28027	0.11582
ENSBTAG00000015308	SMARCE1	HMG	2.2584	1.34178
ENSBTAG00000020053	ZEB1	zf-C2H2	2.25363	0.30915
ENSBTAG00000046984	ZNF672	zf-C2H2	2.24593	0.82501
ENSBTAG00000011162	ZKSCAN2	zf-C2H2	2.20487	1.07157
ENSBTAG00000003465	ZNF329	zf-C2H2	2.16249	0.15198
ENSBTAG00000014705	HES4	bHLH	2.13499	-0.06995
ENSBTAG00000032686	HOMEZ	Homeobox	2.13406	0.2999
ENSBTAG00000017123	ZNF354B	zf-C2H2	2.12676	1.37469
ENSBTAG00000010252	ZNF397	zf-C2H2	2.11002	-0.16788
ENSBTAG00000047508	ZNF580	zf-C2H2	2.0793	1.22095
ENSBTAG00000017306	AKNA	Others	2.06565	0.66486
ENSBTAG00000007329	SETDB2	MBD	2.06395	0.42438
ENSBTAG00000038055	KLF16	zf-C2H2	2.05147	0.46192
ENSBTAG00000051258	ZNF500	zf-C2H2	2.04148	1.18663
ENSBTAG00000019208	ZFTA	zf-BED	2.03769	0.70085
ENSBTAG00000014211	FOXP4	Fork_head	2.03169	1.41194
ENSBTAG00000013346	SIX5	Homeobox	2.01751	0.27399
ENSBTAG00000009961	E4F1	zf-C2H2	2.01379	1.29094
ENSBTAG00000023885	ZNF79	zf-C2H2	1.98965	1.21133
ENSBTAG00000012274	CIZ1	Others	1.18586	2.10618
ENSBTAG00000020751	HSF1	HSF	0.76387	2.00933
ENSBTAG00000047606	MTA1	zf-GATA	-0.06089	1.96174
