# Supplementary material for: Maternal Vitamin and Mineral Supplementation Affected Neonatal Gene Expression and Rewired Key Regulatory Genes Underlying Hepatic Metabolism
Source: Animals (Basel). 2025 Sep 11;15(18):2664. doi: 10.3390/ani15182664 (PMC12466525; doi:10.3390/ani15182664)
Supplement: Supplementary file 1 [file animals-15-02664-s001.zip › Supplementary Table S5.xlsx]

## Sheet: Differential_Connectivity_Genes
Supplementary Table S5. Differentially connected genes in the liver tissue of neonatal beef heifers born from dams receiving or not receiving vitamin–mineral supplementation (VTM or CON) during gestation.
Gene	K_CON	K_CON_norm	K_VTM	K_VTM_norm	DK	Zscore	Significant	status	Gene.Name	DEGs	RIF
ENSBTAG00000026819	117	0.1109	838	0.987044	0.876143	9.996	TRUE	Gain	HDAC7	TRUE	FALSE
ENSBTAG00000025424	134	0.127014	847	0.997644	0.87063	9.93369	TRUE	Gain	NOTCH4	TRUE	FALSE
ENSBTAG00000001694	90	0.0853081	809	0.952886	0.867578	9.8992	TRUE	Gain	TYRO3	TRUE	FALSE
ENSBTAG00000008909	86	0.0815166	780	0.918728	0.837211	9.556	TRUE	Gain	PNPT1	TRUE	FALSE
ENSBTAG00000024091	105	0.0995261	786	0.925795	0.826269	9.43233	TRUE	Gain	MALL	TRUE	FALSE
ENSBTAG00000011447	96	0.0909953	753	0.886926	0.795931	9.08944	TRUE	Gain	FAM171A2	TRUE	FALSE
ENSBTAG00000004322	40	0.0379147	687	0.809187	0.771273	8.81076	TRUE	Gain	FOS	TRUE	FALSE
ENSBTAG00000008283	111	0.105213	744	0.876325	0.771112	8.80894	TRUE	Gain	FLI1	TRUE	FALSE
ENSBTAG00000046256	103	0.0976303	734	0.864547	0.766916	8.76153	TRUE	Gain	TMEM132C	TRUE	FALSE
ENSBTAG00000006367	206	0.195261	780	0.918728	0.723467	8.27047	TRUE	Gain	CCN2	TRUE	FALSE
ENSBTAG00000006528	100	0.0947867	686	0.808009	0.713223	8.15468	TRUE	Gain	BBS9	TRUE	FALSE
ENSBTAG00000013909	133	0.126066	706	0.831567	0.7055	8.0674	TRUE	Gain	BOC	TRUE	FALSE
ENSBTAG00000044018	110	0.104265	686	0.808009	0.703744	8.04756	TRUE	Gain	NA	TRUE	FALSE
ENSBTAG00000005195	246	0.233175	787	0.926973	0.693798	7.93514	TRUE	Gain	ZNF200	FALSE	TRUE
ENSBTAG00000051936	148	0.140284	693	0.816254	0.67597	7.73366	TRUE	Gain	NMNAT3	TRUE	FALSE
ENSBTAG00000005404	114	0.108057	655	0.771496	0.663439	7.59203	TRUE	Gain	MSC	TRUE	FALSE
ENSBTAG00000010343	89	0.0843602	633	0.745583	0.661223	7.56698	TRUE	Gain	C1QTNF7	TRUE	FALSE
ENSBTAG00000004356	51	0.0483412	599	0.705536	0.657195	7.52146	TRUE	Gain	ROBO4	TRUE	FALSE
ENSBTAG00000046574	52	0.0492891	596	0.702002	0.652713	7.47081	TRUE	Gain	FRMPD1	TRUE	FALSE
ENSBTAG00000025752	85	0.0805687	621	0.731449	0.65088	7.45009	TRUE	Gain	P3H4	TRUE	FALSE
ENSBTAG00000008430	69	0.0654028	608	0.716137	0.650734	7.44844	TRUE	Gain	RANBP3L	TRUE	FALSE
ENSBTAG00000015794	130	0.123223	639	0.75265	0.629427	7.20763	TRUE	Gain	NES	TRUE	FALSE
ENSBTAG00000009428	134	0.127014	642	0.756184	0.62917	7.20472	TRUE	Gain	GAN	TRUE	FALSE
ENSBTAG00000010252	209	0.198104	695	0.81861	0.620506	7.1068	TRUE	Gain	ZNF397	FALSE	TRUE
ENSBTAG00000039711	242	0.229384	716	0.843345	0.613961	7.03283	TRUE	Gain	ZFP62	FALSE	TRUE
ENSBTAG00000020177	223	0.211374	699	0.823322	0.611947	7.01007	TRUE	Gain	MYG1	TRUE	FALSE
ENSBTAG00000047330	82	0.0777251	582	0.685512	0.607787	6.96306	TRUE	Gain	FABP5	TRUE	FALSE
ENSBTAG00000017365	102	0.0966825	594	0.699647	0.602964	6.90855	TRUE	Gain	ZBTB47	TRUE	FALSE
ENSBTAG00000008294	357	0.338389	793	0.93404	0.595651	6.8259	TRUE	Gain	KCNJ2	TRUE	FALSE
ENSBTAG00000010050	70	0.0663507	559	0.658422	0.592071	6.78543	TRUE	Gain	COL16A1	TRUE	FALSE
ENSBTAG00000045901	200	0.189573	656	0.772674	0.5831	6.68405	TRUE	Gain	CLDN6	TRUE	FALSE
ENSBTAG00000046110	415	0.393365	826	0.972909	0.579544	6.64386	TRUE	Gain	CLCF1	TRUE	FALSE
ENSBTAG00000013412	250	0.236967	692	0.815077	0.57811	6.62764	TRUE	Gain	NFAT5	TRUE	FALSE
ENSBTAG00000002326	111	0.105213	580	0.683157	0.577943	6.62576	TRUE	Gain	LGALS3	TRUE	FALSE
ENSBTAG00000006143	65	0.0616114	540	0.636042	0.574431	6.58607	TRUE	Gain	CREB3L1	TRUE	FALSE
ENSBTAG00000001163	189	0.179147	638	0.751472	0.572325	6.56227	TRUE	Gain	MACROH2A2	TRUE	FALSE
ENSBTAG00000019844	358	0.339336	758	0.892815	0.553479	6.34926	TRUE	Gain	ZNF467	TRUE	FALSE
ENSBTAG00000016520	189	0.179147	605	0.712603	0.533456	6.12297	TRUE	Gain	ENSBTAG00000016520	TRUE	FALSE
ENSBTAG00000019651	48	0.0454976	488	0.574794	0.529296	6.07595	TRUE	Gain	TRIM52	TRUE	FALSE
ENSBTAG00000009656	114	0.108057	536	0.631331	0.523274	6.00789	TRUE	Gain	NA	TRUE	FALSE
ENSBTAG00000054314	68	0.064455	491	0.578327	0.513872	5.90164	TRUE	Gain	NA	TRUE	FALSE
ENSBTAG00000038055	269	0.254976	652	0.767962	0.512986	5.89162	TRUE	Gain	KLF16	FALSE	TRUE
ENSBTAG00000008074	139	0.131754	538	0.633687	0.501933	5.7667	TRUE	Gain	C1QTNF6	TRUE	FALSE
ENSBTAG00000012004	106	0.100474	507	0.597173	0.496699	5.70754	TRUE	Gain	TGFB3	TRUE	FALSE
ENSBTAG00000020199	85	0.0805687	477	0.561837	0.481269	5.53315	TRUE	Gain	F2R	TRUE	FALSE
ENSBTAG00000002846	279	0.264455	631	0.743227	0.478772	5.50494	TRUE	Gain	TRAF3IP3	TRUE	FALSE
ENSBTAG00000006954	144	0.136493	513	0.60424	0.467747	5.38033	TRUE	Gain	NA	TRUE	FALSE
ENSBTAG00000003598	62	0.0587678	445	0.524146	0.465378	5.35356	TRUE	Gain	P3H3	TRUE	FALSE
ENSBTAG00000051348	174	0.164929	532	0.62662	0.461691	5.31188	TRUE	Gain	NA	TRUE	FALSE
ENSBTAG00000032686	360	0.341232	676	0.796231	0.454999	5.23625	TRUE	Gain	HOMEZ	FALSE	TRUE
ENSBTAG00000009430	334	0.316588	654	0.770318	0.45373	5.22191	TRUE	Gain	MYRIP	TRUE	FALSE
ENSBTAG00000007329	491	0.465403	780	0.918728	0.453325	5.21733	TRUE	Gain	SETDB2	FALSE	TRUE
ENSBTAG00000040209	580	0.549763	849	1	0.450237	5.18243	TRUE	Gain	ZNF112	FALSE	TRUE
ENSBTAG00000038139	214	0.202844	554	0.652532	0.449689	5.17623	TRUE	Gain	CERCAM	TRUE	FALSE
ENSBTAG00000016496	463	0.438863	751	0.88457	0.445708	5.13124	TRUE	Gain	ZNF641	FALSE	TRUE
ENSBTAG00000019208	533	0.505213	804	0.946996	0.441783	5.08689	TRUE	Gain	ZFTA	FALSE	TRUE
ENSBTAG00000013244	537	0.509005	807	0.95053	0.441525	5.08397	TRUE	Gain	HDAC6	TRUE	FALSE
ENSBTAG00000006918	372	0.352607	668	0.786808	0.434201	5.0012	TRUE	Gain	TLK1	TRUE	FALSE
ENSBTAG00000045824	556	0.527014	816	0.961131	0.434117	5.00024	TRUE	Gain	SOX9	FALSE	TRUE
ENSBTAG00000024081	366	0.346919	661	0.778563	0.431644	4.97229	TRUE	Gain	ECM2	TRUE	FALSE
ENSBTAG00000001173	60	0.056872	409	0.481743	0.424871	4.89575	TRUE	Gain	PLXNA2	TRUE	FALSE
ENSBTAG00000049730	86	0.0815166	425	0.500589	0.419072	4.83021	TRUE	Gain	TCEAL1	TRUE	FALSE
ENSBTAG00000012684	458	0.434123	717	0.844523	0.4104	4.73219	TRUE	Gain	CCL19	TRUE	FALSE
ENSBTAG00000046193	185	0.175355	495	0.583039	0.407683	4.70149	TRUE	Gain	NA	TRUE	FALSE
ENSBTAG00000021658	176	0.166825	485	0.57126	0.404436	4.66479	TRUE	Gain	TAMALIN	TRUE	FALSE
ENSBTAG00000049610	553	0.524171	788	0.928151	0.40398	4.65964	TRUE	Gain	ENSBTAG00000049610	FALSE	TRUE
ENSBTAG00000051588	107	0.101422	425	0.500589	0.399167	4.60524	TRUE	Gain	NA	TRUE	FALSE
ENSBTAG00000040603	338	0.320379	604	0.711425	0.391046	4.51346	TRUE	Gain	ZNF175	TRUE	FALSE
ENSBTAG00000009554	384	0.363981	638	0.751472	0.387491	4.47328	TRUE	Gain	EHBP1L1	TRUE	FALSE
ENSBTAG00000019674	102	0.0966825	408	0.480565	0.383883	4.4325	TRUE	Gain	CLIP3	TRUE	FALSE
ENSBTAG00000009737	173	0.163981	465	0.547703	0.383722	4.43068	TRUE	Gain	LTC4S	TRUE	FALSE
ENSBTAG00000012063	503	0.476777	730	0.859835	0.383058	4.42317	TRUE	Gain	E2F4	FALSE	TRUE
ENSBTAG00000018094	604	0.572512	807	0.95053	0.378018	4.36622	TRUE	Gain	ZNF689	FALSE	TRUE
ENSBTAG00000027577	204	0.193365	478	0.563015	0.36965	4.27164	TRUE	Gain	C15H11orf91	TRUE	FALSE
ENSBTAG00000018077	277	0.262559	534	0.628975	0.366416	4.23509	TRUE	Gain	LYPD3	TRUE	FALSE
ENSBTAG00000005305	155	0.146919	435	0.512367	0.365448	4.22415	TRUE	Gain	NTS	TRUE	FALSE
ENSBTAG00000008688	67	0.0635071	364	0.42874	0.365233	4.22171	TRUE	Gain	HEYL	TRUE	FALSE
ENSBTAG00000016826	118	0.111848	405	0.477032	0.365183	4.22116	TRUE	Gain	GPR176	TRUE	FALSE
ENSBTAG00000032774	153	0.145024	430	0.506478	0.361455	4.17901	TRUE	Gain	ADIRF	TRUE	FALSE
ENSBTAG00000015752	438	0.415166	659	0.776207	0.361041	4.17435	TRUE	Gain	SP110	FALSE	TRUE
ENSBTAG00000013132	524	0.496682	728	0.857479	0.360797	4.17158	TRUE	Gain	MTX3	TRUE	FALSE
ENSBTAG00000014705	387	0.366825	614	0.723204	0.356379	4.12165	TRUE	Gain	HES4	FALSE	TRUE
ENSBTAG00000011851	128	0.121327	405	0.477032	0.355705	4.11403	TRUE	Gain	FYN	TRUE	FALSE
ENSBTAG00000019327	302	0.286256	545	0.641932	0.355676	4.1137	TRUE	Gain	NRAP	TRUE	FALSE
ENSBTAG00000014354	431	0.408531	648	0.763251	0.35472	4.1029	TRUE	Gain	FXYD6	TRUE	FALSE
ENSBTAG00000005474	527	0.499526	724	0.852768	0.353242	4.0862	TRUE	Gain	CREB1	FALSE	TRUE
ENSBTAG00000026919	113	0.107109	389	0.458186	0.351077	4.06173	TRUE	Gain	PXDC1	TRUE	FALSE
ENSBTAG00000000672	163	0.154502	429	0.5053	0.350798	4.05857	TRUE	Gain	OTULINL	TRUE	FALSE
ENSBTAG00000049014	636	0.602844	804	0.946996	0.344153	3.98347	TRUE	Gain	ENSBTAG00000049014	FALSE	TRUE
ENSBTAG00000011338	126	0.119431	390	0.459364	0.339933	3.93578	TRUE	Gain	NREP	TRUE	FALSE
ENSBTAG00000017393	217	0.205687	463	0.545347	0.33966	3.9327	TRUE	Gain	L3MBTL3	TRUE	FALSE
ENSBTAG00000021107	378	0.358294	588	0.69258	0.334286	3.87195	TRUE	Gain	STXBP5	TRUE	FALSE
ENSBTAG00000037457	511	0.48436	692	0.815077	0.330716	3.83161	TRUE	Gain	MBD2	FALSE	TRUE
ENSBTAG00000005039	90	0.0853081	343	0.404005	0.318697	3.69577	TRUE	Gain	ARAF	TRUE	FALSE
ENSBTAG00000015537	192	0.181991	424	0.499411	0.317421	3.68134	TRUE	Gain	RASAL2	TRUE	FALSE
ENSBTAG00000010943	126	0.119431	367	0.432273	0.312842	3.6296	TRUE	Gain	SLC22A23	TRUE	FALSE
ENSBTAG00000003707	209	0.198104	430	0.506478	0.308374	3.5791	TRUE	Gain	GRAP	TRUE	FALSE
ENSBTAG00000039531	288	0.272986	493	0.580683	0.307697	3.57145	TRUE	Gain	LCN12	TRUE	FALSE
ENSBTAG00000003191	108	0.10237	345	0.40636	0.303991	3.52956	TRUE	Gain	FSCN1	TRUE	FALSE
ENSBTAG00000036101	119	0.112796	350	0.41225	0.299453	3.47828	TRUE	Gain	KYAT1	TRUE	FALSE
ENSBTAG00000010442	446	0.422749	613	0.722026	0.299277	3.47629	TRUE	Gain	PANK1	TRUE	FALSE
ENSBTAG00000013242	265	0.251185	467	0.550059	0.298874	3.47173	TRUE	Gain	MYMK	TRUE	FALSE
ENSBTAG00000005685	35	0.0331754	277	0.326266	0.293091	3.40637	TRUE	Gain	HSD11B2	TRUE	FALSE
ENSBTAG00000003465	250	0.236967	449	0.528857	0.291891	3.39281	TRUE	Gain	ZNF329	FALSE	TRUE
ENSBTAG00000054494	414	0.392417	576	0.678445	0.286028	3.32655	TRUE	Gain	NA	TRUE	FALSE
ENSBTAG00000013346	392	0.371564	556	0.654888	0.283324	3.29599	TRUE	Gain	SIX5	FALSE	TRUE
ENSBTAG00000008625	523	0.495735	661	0.778563	0.282828	3.29039	TRUE	Gain	PLEKHF1	TRUE	FALSE
ENSBTAG00000002751	75	0.07109	299	0.352179	0.281089	3.27073	TRUE	Gain	NA	TRUE	FALSE
ENSBTAG00000047543	300	0.28436	480	0.565371	0.281011	3.26984	TRUE	Gain	NTRK3	TRUE	FALSE
ENSBTAG00000038496	69	0.0654028	289	0.3404	0.274998	3.20188	TRUE	Gain	CR2	TRUE	FALSE
ENSBTAG00000027204	288	0.272986	462	0.54417	0.271184	3.15878	TRUE	Gain	ENSBTAG00000027204	TRUE	FALSE
ENSBTAG00000008942	226	0.214218	412	0.485277	0.271059	3.15737	TRUE	Gain	NGEF	TRUE	FALSE
ENSBTAG00000002455	470	0.445498	607	0.714959	0.269461	3.13931	TRUE	Gain	KLHL8	TRUE	FALSE
ENSBTAG00000014498	192	0.181991	371	0.436985	0.254994	2.9758	TRUE	Gain	UNC93A	TRUE	FALSE
ENSBTAG00000005431	93	0.0881517	291	0.342756	0.254605	2.9714	TRUE	Gain	LMCD1	TRUE	FALSE
ENSBTAG00000001086	591	0.56019	691	0.813899	0.253709	2.96128	TRUE	Gain	FHL2	TRUE	FALSE
ENSBTAG00000024044	125	0.118483	313	0.368669	0.250186	2.92146	TRUE	Gain	CDKL4	TRUE	FALSE
ENSBTAG00000010464	214	0.202844	382	0.449941	0.247098	2.88656	TRUE	Gain	MN1	TRUE	FALSE
ENSBTAG00000014207	429	0.406635	555	0.65371	0.247075	2.8863	TRUE	Gain	ADAMTS10	TRUE	FALSE
ENSBTAG00000005556	124	0.117536	309	0.363958	0.246422	2.87892	TRUE	Gain	CYGB	TRUE	FALSE
ENSBTAG00000020040	271	0.256872	421	0.495878	0.239005	2.7951	TRUE	Gain	LPCAT4	TRUE	FALSE
ENSBTAG00000012855	108	0.10237	288	0.339223	0.236853	2.77077	TRUE	Gain	LPL	TRUE	FALSE
ENSBTAG00000017318	89	0.0843602	267	0.314488	0.230127	2.69476	TRUE	Gain	TMEM178A	TRUE	FALSE
ENSBTAG00000006017	672	0.636967	734	0.864547	0.22758	2.66597	TRUE	Gain	NFKB2	FALSE	TRUE
ENSBTAG00000045791	782	0.741232	822	0.968198	0.226966	2.65903	TRUE	Gain	ZNF623	FALSE	TRUE
ENSBTAG00000017339	176	0.166825	330	0.388693	0.221868	2.60141	TRUE	Gain	RUNX1T1	TRUE	FALSE
ENSBTAG00000047807	68	0.064455	242	0.285041	0.220586	2.58693	TRUE	Gain	SAPCD2	TRUE	FALSE
ENSBTAG00000023718	60	0.056872	235	0.276796	0.219924	2.57944	TRUE	Gain	MRAP	TRUE	FALSE
ENSBTAG00000012088	151	0.143128	306	0.360424	0.217296	2.54974	TRUE	Gain	FBLN1	TRUE	FALSE
ENSBTAG00000015909	483	0.45782	573	0.674912	0.217092	2.54743	TRUE	Gain	PDE8A	TRUE	FALSE
ENSBTAG00000002817	170	0.161137	320	0.376914	0.215777	2.53257	TRUE	Gain	SLC46A1	TRUE	FALSE
ENSBTAG00000007678	568	0.538389	635	0.747939	0.20955	2.4622	TRUE	Gain	MKX	FALSE	TRUE
ENSBTAG00000004262	485	0.459716	568	0.669022	0.209307	2.45945	TRUE	Gain	ZNF454	FALSE	TRUE
ENSBTAG00000007312	116	0.109953	271	0.319199	0.209246	2.45876	TRUE	Gain	CD209	TRUE	FALSE
ENSBTAG00000044427	136	0.12891	287	0.338045	0.209135	2.4575	TRUE	Gain	RNaseP_nuc	TRUE	FALSE
ENSBTAG00000005042	104	0.0985782	261	0.30742	0.208842	2.4542	TRUE	Gain	SYN1	TRUE	FALSE
ENSBTAG00000003152	329	0.311848	440	0.518257	0.206408	2.42669	TRUE	Gain	IFI27	TRUE	FALSE
ENSBTAG00000052750	716	0.678673	749	0.882214	0.203541	2.39429	TRUE	Gain	NA	TRUE	FALSE
ENSBTAG00000020099	216	0.204739	342	0.402827	0.198088	2.33265	TRUE	Gain	STMN2	TRUE	FALSE
ENSBTAG00000009581	142	0.134597	280	0.3298	0.195203	2.30004	TRUE	Gain	UBXN11	TRUE	FALSE
ENSBTAG00000001444	161	0.152607	295	0.347468	0.194861	2.29618	TRUE	Gain	TNXB	TRUE	FALSE
ENSBTAG00000003039	420	0.398104	503	0.592462	0.194357	2.29049	TRUE	Gain	PSMB8	TRUE	FALSE
ENSBTAG00000021048	172	0.163033	302	0.355713	0.192679	2.27153	TRUE	Gain	ADM	TRUE	FALSE
ENSBTAG00000005186	279	0.264455	388	0.457008	0.192553	2.2701	TRUE	Gain	DBNDD2	TRUE	FALSE
ENSBTAG00000053282	95	0.0900474	239	0.281508	0.19146	2.25775	TRUE	Gain	MGC152010	TRUE	FALSE
ENSBTAG00000018157	585	0.554502	633	0.745583	0.191081	2.25346	TRUE	Gain	IFT172	TRUE	FALSE
ENSBTAG00000011772	62	0.0587678	211	0.248528	0.18976	2.23853	TRUE	Gain	PPP1R12B	TRUE	FALSE
ENSBTAG00000016526	401	0.380095	482	0.567727	0.187632	2.21448	TRUE	Gain	PIH1D1	TRUE	FALSE
ENSBTAG00000020688	191	0.181043	312	0.367491	0.186449	2.2011	TRUE	Gain	ARHGEF15	TRUE	FALSE
ENSBTAG00000009704	263	0.249289	369	0.434629	0.18534	2.18857	TRUE	Gain	CECR2	TRUE	FALSE
ENSBTAG00000010119	247	0.234123	355	0.418139	0.184016	2.17361	TRUE	Gain	ALDH1A2	TRUE	FALSE
ENSBTAG00000051519	58	0.0549763	201	0.236749	0.181773	2.14826	TRUE	Gain	NA	TRUE	FALSE
ENSBTAG00000009812	106	0.100474	239	0.281508	0.181034	2.13991	TRUE	Gain	CXCL5	TRUE	FALSE
ENSBTAG00000039343	678	0.642654	697	0.820966	0.178312	2.10914	TRUE	Gain	ZBTB34	FALSE	TRUE
ENSBTAG00000013416	209	0.198104	316	0.372203	0.174098	2.06152	TRUE	Gain	MGC133636	TRUE	FALSE
ENSBTAG00000037913	741	0.70237	744	0.876325	0.173955	2.05991	TRUE	Gain	ZNF22	FALSE	TRUE
ENSBTAG00000019787	261	0.247393	356	0.419317	0.171923	2.03694	TRUE	Gain	PAFAH1B3	TRUE	FALSE
ENSBTAG00000002481	609	0.577251	636	0.749117	0.171865	2.03629	TRUE	Gain	HAGHL	TRUE	FALSE
ENSBTAG00000040056	198	0.187678	305	0.359246	0.171568	2.03293	TRUE	Gain	LTB4R2	TRUE	FALSE
ENSBTAG00000002340	394	0.37346	459	0.540636	0.167176	1.98329	TRUE	Gain	STEAP4	TRUE	FALSE
ENSBTAG00000017223	63	0.0597156	191	0.224971	0.165255	1.96157	TRUE	Gain	MEST	TRUE	FALSE
ENSBTAG00000019872	524	0.496682	267	0.314488	-0.182195	-1.96529	TRUE	Loss	PIK3AP1	TRUE	FALSE
ENSBTAG00000018285	829	0.785782	512	0.603062	-0.18272	-1.97122	TRUE	Loss	VAMP5	TRUE	FALSE
ENSBTAG00000001966	293	0.277725	80	0.0942285	-0.183497	-1.98	TRUE	Loss	PDGFRL	TRUE	FALSE
ENSBTAG00000010477	864	0.818957	535	0.630153	-0.188804	-2.03999	TRUE	Loss	TTC21A	TRUE	FALSE
ENSBTAG00000003298	358	0.339336	126	0.14841	-0.190927	-2.06397	TRUE	Loss	LZTS2	TRUE	FALSE
ENSBTAG00000018456	592	0.561137	313	0.368669	-0.192468	-2.0814	TRUE	Loss	ZNF7	FALSE	TRUE
ENSBTAG00000012753	577	0.546919	296	0.348645	-0.198274	-2.14701	TRUE	Loss	BRF1	TRUE	FALSE
ENSBTAG00000022275	723	0.685308	412	0.485277	-0.200031	-2.16687	TRUE	Loss	ENSBTAG00000022275	TRUE	FALSE
ENSBTAG00000050388	349	0.330806	107	0.126031	-0.204775	-2.22049	TRUE	Loss	KRBA2	TRUE	FALSE
ENSBTAG00000013392	589	0.558294	300	0.353357	-0.204937	-2.22232	TRUE	Loss	PLD2	TRUE	FALSE
ENSBTAG00000006491	486	0.460664	217	0.255595	-0.205069	-2.22381	TRUE	Loss	AGL	TRUE	FALSE
ENSBTAG00000003512	653	0.618957	351	0.413428	-0.20553	-2.22902	TRUE	Loss	MYH7B	TRUE	FALSE
ENSBTAG00000015745	314	0.29763	78	0.0918728	-0.205758	-2.23159	TRUE	Loss	RAB3IL1	TRUE	FALSE
ENSBTAG00000018598	434	0.411374	171	0.201413	-0.209961	-2.2791	TRUE	Loss	HSPB6	TRUE	FALSE
ENSBTAG00000014960	275	0.260664	43	0.0506478	-0.210016	-2.27972	TRUE	Loss	SCHIP1	TRUE	FALSE
ENSBTAG00000013973	519	0.491943	239	0.281508	-0.210435	-2.28446	TRUE	Loss	SERPIND1	TRUE	FALSE
ENSBTAG00000018013	618	0.585782	317	0.37338	-0.212402	-2.30668	TRUE	Loss	EMP3	TRUE	FALSE
ENSBTAG00000017482	291	0.275829	50	0.0588928	-0.216937	-2.35794	TRUE	Loss	ISYNA1	TRUE	FALSE
ENSBTAG00000048041	545	0.516588	251	0.295642	-0.220946	-2.40325	TRUE	Loss	ACTR1B	TRUE	FALSE
ENSBTAG00000023452	306	0.290047	55	0.0647821	-0.225265	-2.45207	TRUE	Loss	B9D2	TRUE	FALSE
ENSBTAG00000019368	286	0.27109	38	0.0447585	-0.226332	-2.46412	TRUE	Loss	IGFBP7	TRUE	FALSE
ENSBTAG00000048367	434	0.411374	156	0.183746	-0.227629	-2.47878	TRUE	Loss	NA	TRUE	FALSE
ENSBTAG00000051364	393	0.372512	123	0.144876	-0.227636	-2.47886	TRUE	Loss	NA	TRUE	FALSE
ENSBTAG00000050853	469	0.44455	184	0.216726	-0.227824	-2.48099	TRUE	Loss	NA	TRUE	FALSE
ENSBTAG00000006187	326	0.309005	66	0.0777385	-0.231266	-2.51989	TRUE	Loss	MFAP4	TRUE	FALSE
ENSBTAG00000009961	951	0.901422	567	0.667845	-0.233577	-2.54601	TRUE	Loss	E4F1	FALSE	TRUE
ENSBTAG00000014204	560	0.530806	250	0.294464	-0.236342	-2.57725	TRUE	Loss	S100A16	TRUE	FALSE
ENSBTAG00000021706	350	0.331754	80	0.0942285	-0.237525	-2.59063	TRUE	Loss	TBX3	TRUE	FALSE
ENSBTAG00000006069	886	0.83981	511	0.601885	-0.237926	-2.59516	TRUE	Loss	CAPS	TRUE	FALSE
ENSBTAG00000022715	508	0.481517	204	0.240283	-0.241234	-2.63255	TRUE	Loss	NA	TRUE	FALSE
ENSBTAG00000054661	373	0.353555	95	0.111896	-0.241658	-2.63734	TRUE	Loss	bta-mir-2887-1	TRUE	FALSE
ENSBTAG00000004367	335	0.317536	64	0.0753828	-0.242153	-2.64293	TRUE	Loss	COQ10A	TRUE	FALSE
ENSBTAG00000023843	533	0.505213	218	0.256773	-0.248441	-2.71399	TRUE	Loss	RALGPS1	TRUE	FALSE
ENSBTAG00000032558	470	0.445498	165	0.194346	-0.251151	-2.74463	TRUE	Loss	TTC7A	TRUE	FALSE
ENSBTAG00000003904	597	0.565877	267	0.314488	-0.251389	-2.74732	TRUE	Loss	GPN1	TRUE	FALSE
ENSBTAG00000000813	390	0.369668	100	0.117786	-0.251883	-2.7529	TRUE	Loss	HOMER3	TRUE	FALSE
ENSBTAG00000012058	932	0.883412	534	0.628975	-0.254437	-2.78177	TRUE	Loss	GMDS	TRUE	FALSE
ENSBTAG00000043567	770	0.729858	403	0.474676	-0.255182	-2.79018	TRUE	Loss	ENSBTAG00000043567	TRUE	FALSE
ENSBTAG00000026772	448	0.424645	143	0.168433	-0.256211	-2.80182	TRUE	Loss	ZNF142	FALSE	TRUE
ENSBTAG00000015911	744	0.705213	377	0.444052	-0.261161	-2.85777	TRUE	Loss	RWDD2A	TRUE	FALSE
ENSBTAG00000015938	347	0.32891	57	0.0671378	-0.261772	-2.86467	TRUE	Loss	ARAP3	TRUE	FALSE
ENSBTAG00000020852	659	0.624645	306	0.360424	-0.264221	-2.89234	TRUE	Loss	SLC16A11	TRUE	FALSE
ENSBTAG00000000828	562	0.532701	227	0.267373	-0.265328	-2.90486	TRUE	Loss	CAPN6	TRUE	FALSE
ENSBTAG00000022571	631	0.598104	282	0.332155	-0.265949	-2.91187	TRUE	Loss	AKR1C3	TRUE	FALSE
ENSBTAG00000011952	366	0.346919	66	0.0777385	-0.269181	-2.9484	TRUE	Loss	SULT1E1	TRUE	FALSE
ENSBTAG00000012796	797	0.75545	411	0.484099	-0.271351	-2.97293	TRUE	Loss	ZNF428	TRUE	FALSE
ENSBTAG00000000111	432	0.409479	114	0.134276	-0.275203	-3.01646	TRUE	Loss	UGP2	TRUE	FALSE
ENSBTAG00000015308	522	0.494787	186	0.219081	-0.275705	-3.02214	TRUE	Loss	SMARCE1	FALSE	TRUE
ENSBTAG00000020928	567	0.537441	222	0.261484	-0.275957	-3.02498	TRUE	Loss	ADPRHL1	TRUE	FALSE
ENSBTAG00000013131	366	0.346919	60	0.0706714	-0.276248	-3.02827	TRUE	Loss	FAM110D	TRUE	FALSE
ENSBTAG00000001877	728	0.690047	347	0.408716	-0.281331	-3.08572	TRUE	Loss	HMGN5	TRUE	FALSE
ENSBTAG00000054131	388	0.367773	72	0.0848057	-0.282967	-3.10421	TRUE	Loss	TWF2	TRUE	FALSE
ENSBTAG00000050387	425	0.402844	98	0.11543	-0.287414	-3.15447	TRUE	Loss	ENSBTAG00000050387	TRUE	FALSE
ENSBTAG00000005581	773	0.732701	378	0.44523	-0.287472	-3.15512	TRUE	Loss	CCL25	TRUE	FALSE
ENSBTAG00000011539	666	0.63128	291	0.342756	-0.288523	-3.16701	TRUE	Loss	PCGF2	TRUE	FALSE
ENSBTAG00000011616	512	0.485308	166	0.195524	-0.289784	-3.18126	TRUE	Loss	MPO	TRUE	FALSE
ENSBTAG00000015228	540	0.511848	188	0.221437	-0.290411	-3.18835	TRUE	Loss	CD74	TRUE	FALSE
ENSBTAG00000009966	498	0.472038	154	0.18139	-0.290648	-3.19102	TRUE	Loss	XRCC3	TRUE	FALSE
ENSBTAG00000023847	683	0.647393	302	0.355713	-0.291681	-3.20269	TRUE	Loss	IKZF5	FALSE	TRUE
ENSBTAG00000007480	491	0.465403	147	0.173145	-0.292258	-3.20922	TRUE	Loss	NA	TRUE	FALSE
ENSBTAG00000010991	636	0.602844	262	0.308598	-0.294245	-3.23168	TRUE	Loss	TTR	TRUE	FALSE
ENSBTAG00000012540	512	0.485308	158	0.186101	-0.299207	-3.28775	TRUE	Loss	ENSBTAG00000012540	TRUE	FALSE
ENSBTAG00000053909	824	0.781043	408	0.480565	-0.300477	-3.30211	TRUE	Loss	NAT9	TRUE	FALSE
ENSBTAG00000014668	819	0.776303	399	0.469965	-0.306339	-3.36836	TRUE	Loss	NAGK	TRUE	FALSE
ENSBTAG00000040132	888	0.841706	454	0.534747	-0.306959	-3.37537	TRUE	Loss	PWWP3B	TRUE	FALSE
ENSBTAG00000048155	488	0.462559	132	0.155477	-0.307082	-3.37676	TRUE	Loss	FCN1	TRUE	FALSE
ENSBTAG00000031071	657	0.622749	268	0.315665	-0.307083	-3.37677	TRUE	Loss	ZNF624	FALSE	TRUE
ENSBTAG00000048173	791	0.749763	375	0.441696	-0.308067	-3.38789	TRUE	Loss	SMIM10	TRUE	FALSE
ENSBTAG00000006905	406	0.384834	64	0.0753828	-0.309451	-3.40354	TRUE	Loss	KLHDC4	TRUE	FALSE
ENSBTAG00000013185	550	0.521327	179	0.210836	-0.310491	-3.41528	TRUE	Loss	TIMD4	TRUE	FALSE
ENSBTAG00000009206	657	0.622749	265	0.312132	-0.310617	-3.41671	TRUE	Loss	FOXS1	TRUE	FALSE
ENSBTAG00000045904	741	0.70237	332	0.391048	-0.311321	-3.42467	TRUE	Loss	PIM3	TRUE	FALSE
ENSBTAG00000014448	576	0.545972	198	0.233216	-0.312756	-3.44089	TRUE	Loss	VKORC1L1	TRUE	FALSE
ENSBTAG00000014377	601	0.569668	218	0.256773	-0.312896	-3.44246	TRUE	Loss	CHD3	TRUE	FALSE
ENSBTAG00000007960	702	0.665403	298	0.351001	-0.314402	-3.45948	TRUE	Loss	TOP1	TRUE	FALSE
ENSBTAG00000052917	750	0.7109	336	0.39576	-0.315141	-3.46784	TRUE	Loss	NA	TRUE	FALSE
ENSBTAG00000002999	958	0.908057	503	0.592462	-0.315595	-3.47297	TRUE	Loss	ANAPC15	TRUE	FALSE
ENSBTAG00000053923	857	0.812322	420	0.4947	-0.317623	-3.49589	TRUE	Loss	EXOSC6	TRUE	FALSE
ENSBTAG00000012398	509	0.482464	139	0.163722	-0.318742	-3.50854	TRUE	Loss	APOC3	TRUE	FALSE
ENSBTAG00000035587	619	0.58673	227	0.267373	-0.319356	-3.51548	TRUE	Loss	ARRB2	TRUE	FALSE
ENSBTAG00000004776	762	0.722275	342	0.402827	-0.319448	-3.51652	TRUE	Loss	DUSP23	TRUE	FALSE
ENSBTAG00000039662	487	0.461611	120	0.141343	-0.320269	-3.52579	TRUE	Loss	DDI2	TRUE	FALSE
ENSBTAG00000005501	745	0.706161	325	0.382803	-0.323358	-3.56071	TRUE	Loss	COBLL1	TRUE	FALSE
ENSBTAG00000043559	747	0.708057	322	0.37927	-0.328787	-3.62207	TRUE	Loss	MT-ND4L	TRUE	FALSE
ENSBTAG00000047567	858	0.81327	410	0.482921	-0.330349	-3.63972	TRUE	Loss	VEGFB	TRUE	FALSE
ENSBTAG00000038488	738	0.699526	313	0.368669	-0.330857	-3.64546	TRUE	Loss	TMSB4X	TRUE	FALSE
ENSBTAG00000004014	485	0.459716	109	0.128386	-0.331329	-3.6508	TRUE	Loss	FBLN2	TRUE	FALSE
ENSBTAG00000021201	705	0.668246	284	0.334511	-0.333735	-3.67799	TRUE	Loss	HYCC2	TRUE	FALSE
ENSBTAG00000014136	810	0.767773	365	0.429918	-0.337855	-3.72455	TRUE	Loss	FAAP20	TRUE	FALSE
ENSBTAG00000002658	630	0.597156	220	0.259128	-0.338028	-3.72651	TRUE	Loss	STAM	TRUE	FALSE
ENSBTAG00000007393	667	0.632227	248	0.292108	-0.340119	-3.75014	TRUE	Loss	RND2	TRUE	FALSE
ENSBTAG00000038617	563	0.533649	164	0.193168	-0.340481	-3.75423	TRUE	Loss	SH3D21	TRUE	FALSE
ENSBTAG00000000742	454	0.430332	72	0.0848057	-0.345526	-3.81125	TRUE	Loss	AMOTL2	TRUE	FALSE
ENSBTAG00000009496	590	0.559242	181	0.213192	-0.34605	-3.81717	TRUE	Loss	STAT5A	TRUE	FALSE
ENSBTAG00000002431	689	0.653081	260	0.306243	-0.346838	-3.82608	TRUE	Loss	TRIM24	TRUE	FALSE
ENSBTAG00000020983	510	0.483412	115	0.135453	-0.347959	-3.83875	TRUE	Loss	RRAS	TRUE	FALSE
ENSBTAG00000011562	470	0.445498	79	0.0930506	-0.352447	-3.88947	TRUE	Loss	STK32C	TRUE	FALSE
ENSBTAG00000017475	777	0.736493	324	0.381625	-0.354867	-3.91683	TRUE	Loss	NA	TRUE	FALSE
ENSBTAG00000015113	549	0.520379	135	0.159011	-0.361369	-3.9903	TRUE	Loss	CITED4	TRUE	FALSE
ENSBTAG00000030278	751	0.711848	296	0.348645	-0.363203	-4.01103	TRUE	Loss	EGFL7	TRUE	FALSE
ENSBTAG00000046587	691	0.654976	244	0.287397	-0.367579	-4.0605	TRUE	Loss	CST6	TRUE	FALSE
ENSBTAG00000046470	636	0.602844	198	0.233216	-0.369628	-4.08365	TRUE	Loss	ONECUT1	TRUE	FALSE
ENSBTAG00000031503	445	0.421801	42	0.04947	-0.372331	-4.1142	TRUE	Loss	NDUFA4L2	TRUE	FALSE
ENSBTAG00000023947	891	0.84455	397	0.467609	-0.376941	-4.1663	TRUE	Loss	AVPI1	TRUE	FALSE
ENSBTAG00000007061	957	0.907109	450	0.530035	-0.377074	-4.1678	TRUE	Loss	PPP2R5B	TRUE	FALSE
ENSBTAG00000022733	564	0.534597	132	0.155477	-0.37912	-4.19093	TRUE	Loss	NA	TRUE	FALSE
ENSBTAG00000008635	644	0.610427	195	0.229682	-0.380745	-4.20929	TRUE	Loss	SULT1A1	TRUE	FALSE
ENSBTAG00000026710	576	0.545972	135	0.159011	-0.386961	-4.27955	TRUE	Loss	C2H2orf72	TRUE	FALSE
ENSBTAG00000013479	892	0.845498	389	0.458186	-0.387312	-4.28351	TRUE	Loss	NHERF2	TRUE	FALSE
ENSBTAG00000054257	734	0.695735	261	0.30742	-0.388314	-4.29484	TRUE	Loss	bta-mir-2887-1	TRUE	FALSE
ENSBTAG00000021836	566	0.536493	124	0.146054	-0.390439	-4.31885	TRUE	Loss	TCEA2	TRUE	FALSE
ENSBTAG00000048122	834	0.790521	337	0.396938	-0.393584	-4.3544	TRUE	Loss	CFD	TRUE	FALSE
ENSBTAG00000047700	675	0.63981	208	0.244994	-0.394816	-4.36833	TRUE	Loss	ENSBTAG00000047700	TRUE	FALSE
ENSBTAG00000005067	547	0.518483	104	0.122497	-0.395986	-4.38155	TRUE	Loss	UBTF	FALSE	TRUE
ENSBTAG00000018016	692	0.655924	216	0.254417	-0.401507	-4.44395	TRUE	Loss	NUPR1	TRUE	FALSE
ENSBTAG00000019025	803	0.761137	305	0.359246	-0.401891	-4.44829	TRUE	Loss	NDUFA11	TRUE	FALSE
ENSBTAG00000014646	707	0.670142	225	0.265018	-0.405125	-4.48483	TRUE	Loss	MZT2B	TRUE	FALSE
ENSBTAG00000022395	596	0.564929	133	0.156655	-0.408274	-4.52043	TRUE	Loss	ENSBTAG00000022395	TRUE	FALSE
ENSBTAG00000010957	574	0.544076	115	0.135453	-0.408622	-4.52436	TRUE	Loss	LHPP	TRUE	FALSE
ENSBTAG00000002370	589	0.558294	126	0.14841	-0.409884	-4.53862	TRUE	Loss	ZNF792	TRUE	FALSE
ENSBTAG00000011815	588	0.557346	125	0.147232	-0.410114	-4.54122	TRUE	Loss	SMG9	TRUE	FALSE
ENSBTAG00000044132	834	0.790521	320	0.376914	-0.413607	-4.5807	TRUE	Loss	NTN5	TRUE	FALSE
ENSBTAG00000032598	731	0.692891	237	0.279152	-0.413739	-4.58219	TRUE	Loss	RP9	TRUE	FALSE
ENSBTAG00000015669	509	0.482464	58	0.0683157	-0.414149	-4.58682	TRUE	Loss	ADAT1	TRUE	FALSE
ENSBTAG00000000575	635	0.601896	155	0.182568	-0.419328	-4.64536	TRUE	Loss	TNC	TRUE	FALSE
ENSBTAG00000018024	566	0.536493	99	0.116608	-0.419885	-4.65165	TRUE	Loss	NR1D2	TRUE	FALSE
ENSBTAG00000005453	560	0.530806	93	0.109541	-0.421265	-4.66725	TRUE	Loss	FGD4	TRUE	FALSE
ENSBTAG00000017805	703	0.666351	208	0.244994	-0.421357	-4.66828	TRUE	Loss	CRACR2B	TRUE	FALSE
ENSBTAG00000043974	760	0.720379	253	0.297998	-0.422382	-4.67987	TRUE	Loss	ZNF768	TRUE	FALSE
ENSBTAG00000007660	973	0.922275	424	0.499411	-0.422864	-4.68532	TRUE	Loss	ZNF414	FALSE	TRUE
ENSBTAG00000008520	652	0.618009	163	0.191991	-0.426019	-4.72098	TRUE	Loss	NFIC	FALSE	TRUE
ENSBTAG00000012019	671	0.636019	177	0.208481	-0.427538	-4.73815	TRUE	Loss	IRS2	TRUE	FALSE
ENSBTAG00000023885	680	0.64455	183	0.215548	-0.429002	-4.75469	TRUE	Loss	ZNF79	FALSE	TRUE
ENSBTAG00000050907	724	0.686256	217	0.255595	-0.430661	-4.77344	TRUE	Loss	RPP21	TRUE	FALSE
ENSBTAG00000009359	578	0.547867	99	0.116608	-0.43126	-4.78021	TRUE	Loss	ENSBTAG00000009359	TRUE	FALSE
ENSBTAG00000027442	679	0.643602	179	0.210836	-0.432766	-4.79723	TRUE	Loss	NFIB	TRUE	FALSE
ENSBTAG00000018116	692	0.655924	186	0.219081	-0.436843	-4.84331	TRUE	Loss	MTFP1	TRUE	FALSE
ENSBTAG00000004632	859	0.814218	318	0.374558	-0.43966	-4.87515	TRUE	Loss	ASPSCR1	TRUE	FALSE
ENSBTAG00000038337	656	0.621801	150	0.176678	-0.445123	-4.93689	TRUE	Loss	NA	TRUE	FALSE
ENSBTAG00000015182	770	0.729858	241	0.283863	-0.445994	-4.94674	TRUE	Loss	STARD10	TRUE	FALSE
ENSBTAG00000015187	626	0.593365	125	0.147232	-0.446133	-4.9483	TRUE	Loss	DDX41	TRUE	FALSE
ENSBTAG00000046922	615	0.582938	109	0.128386	-0.454552	-5.04346	TRUE	Loss	TWIST1	TRUE	FALSE
ENSBTAG00000004518	984	0.932701	400	0.471143	-0.461559	-5.12265	TRUE	Loss	GRHL2	FALSE	TRUE
ENSBTAG00000014560	676	0.640758	152	0.179034	-0.461724	-5.12452	TRUE	Loss	HLX	TRUE	FALSE
ENSBTAG00000005397	747	0.708057	206	0.242638	-0.465418	-5.16627	TRUE	Loss	CD46	TRUE	FALSE
ENSBTAG00000011027	862	0.817062	293	0.345112	-0.47195	-5.24009	TRUE	Loss	PTGR1	TRUE	FALSE
ENSBTAG00000008397	709	0.672038	168	0.19788	-0.474158	-5.26504	TRUE	Loss	ZNF555	FALSE	TRUE
ENSBTAG00000047673	636	0.602844	107	0.126031	-0.476813	-5.29505	TRUE	Loss	THUMPD1	TRUE	FALSE
ENSBTAG00000014608	772	0.731754	212	0.249706	-0.482048	-5.35422	TRUE	Loss	KDM1B	TRUE	FALSE
ENSBTAG00000030170	852	0.807583	275	0.32391	-0.483672	-5.37258	TRUE	Loss	NA	TRUE	FALSE
ENSBTAG00000051150	704	0.667299	154	0.18139	-0.485909	-5.39785	TRUE	Loss	NA	TRUE	FALSE
ENSBTAG00000015089	554	0.525118	33	0.0388693	-0.486249	-5.4017	TRUE	Loss	LGALS1	TRUE	FALSE
ENSBTAG00000022027	736	0.69763	179	0.210836	-0.486794	-5.40786	TRUE	Loss	ENSBTAG00000022027	TRUE	FALSE
ENSBTAG00000005299	723	0.685308	165	0.194346	-0.490962	-5.45496	TRUE	Loss	EDNRB	TRUE	FALSE
ENSBTAG00000011752	589	0.558294	54	0.0636042	-0.49469	-5.49709	TRUE	Loss	SYNM	TRUE	FALSE
ENSBTAG00000008656	717	0.679621	157	0.184923	-0.494697	-5.49718	TRUE	Loss	KBTBD6	TRUE	FALSE
ENSBTAG00000011471	883	0.836967	287	0.338045	-0.498922	-5.54493	TRUE	Loss	CARS2	TRUE	FALSE
ENSBTAG00000014211	684	0.648341	122	0.143698	-0.504643	-5.60958	TRUE	Loss	FOXP4	FALSE	TRUE
ENSBTAG00000009580	809	0.766825	222	0.261484	-0.505341	-5.61747	TRUE	Loss	SH3BGRL3	TRUE	FALSE
ENSBTAG00000027654	759	0.719431	179	0.210836	-0.508595	-5.65425	TRUE	Loss	EIF4EBP1	TRUE	FALSE
ENSBTAG00000002238	787	0.745972	201	0.236749	-0.509222	-5.66134	TRUE	Loss	ARL2	TRUE	FALSE
ENSBTAG00000019569	791	0.749763	204	0.240283	-0.50948	-5.66426	TRUE	Loss	CD151	TRUE	FALSE
ENSBTAG00000004852	616	0.583886	63	0.0742049	-0.509681	-5.66653	TRUE	Loss	PLEKHO1	TRUE	FALSE
ENSBTAG00000043570	736	0.69763	158	0.186101	-0.511529	-5.68741	TRUE	Loss	ENSBTAG00000043570	TRUE	FALSE
ENSBTAG00000011444	935	0.886256	318	0.374558	-0.511698	-5.68931	TRUE	Loss	HINT2	TRUE	FALSE
ENSBTAG00000012939	803	0.761137	211	0.248528	-0.51261	-5.69962	TRUE	Loss	DTNBP1	TRUE	FALSE
ENSBTAG00000008935	828	0.784834	231	0.272085	-0.512749	-5.7012	TRUE	Loss	PFDN5	TRUE	FALSE
ENSBTAG00000043568	742	0.703318	161	0.189635	-0.513683	-5.71175	TRUE	Loss	MT-ND3	TRUE	FALSE
ENSBTAG00000004521	916	0.868246	301	0.354535	-0.513712	-5.71208	TRUE	Loss	LSM7	TRUE	FALSE
ENSBTAG00000022032	628	0.595261	67	0.0789164	-0.516344	-5.74183	TRUE	Loss	CHCHD10	TRUE	FALSE
ENSBTAG00000009534	920	0.872038	301	0.354535	-0.517503	-5.75493	TRUE	Loss	NDUFB10	TRUE	FALSE
ENSBTAG00000008314	809	0.766825	210	0.24735	-0.519475	-5.77721	TRUE	Loss	SDHB	TRUE	FALSE
ENSBTAG00000018040	844	0.8	236	0.277974	-0.522026	-5.80604	TRUE	Loss	PSMB10	TRUE	FALSE
ENSBTAG00000007754	853	0.808531	243	0.286219	-0.522312	-5.80927	TRUE	Loss	NDUFA3	TRUE	FALSE
ENSBTAG00000020837	810	0.767773	208	0.244994	-0.522778	-5.81455	TRUE	Loss	ARHGEF16	TRUE	FALSE
ENSBTAG00000017181	856	0.811374	243	0.286219	-0.525155	-5.84141	TRUE	Loss	MACROD1	TRUE	FALSE
ENSBTAG00000044007	701	0.664455	118	0.138987	-0.525468	-5.84495	TRUE	Loss	KLF12	TRUE	FALSE
ENSBTAG00000003947	788	0.746919	187	0.220259	-0.52666	-5.85842	TRUE	Loss	SSBP4	TRUE	FALSE
ENSBTAG00000052347	809	0.766825	202	0.237927	-0.528898	-5.88371	TRUE	Loss	ENSBTAG00000052347	FALSE	TRUE
ENSBTAG00000043546	732	0.693839	138	0.162544	-0.531295	-5.9108	TRUE	Loss	MT-ND6	TRUE	FALSE
ENSBTAG00000010348	982	0.930806	335	0.394582	-0.536224	-5.96651	TRUE	Loss	GATD1	TRUE	FALSE
ENSBTAG00000018918	899	0.852133	266	0.31331	-0.538823	-5.99588	TRUE	Loss	NDUFAF3	TRUE	FALSE
ENSBTAG00000006242	914	0.866351	278	0.327444	-0.538907	-5.99683	TRUE	Loss	USP9X	TRUE	FALSE
ENSBTAG00000011934	622	0.589573	43	0.0506478	-0.538926	-5.99704	TRUE	Loss	PCK2	TRUE	FALSE
ENSBTAG00000025809	914	0.866351	271	0.319199	-0.547152	-6.09001	TRUE	Loss	ABHD8	TRUE	FALSE
ENSBTAG00000011082	696	0.659716	95	0.111896	-0.547819	-6.09756	TRUE	Loss	IGF1	TRUE	FALSE
ENSBTAG00000021799	644	0.610427	53	0.0624264	-0.548	-6.0996	TRUE	Loss	RCN3	TRUE	FALSE
ENSBTAG00000007375	771	0.730806	155	0.182568	-0.548238	-6.10229	TRUE	Loss	MIF	TRUE	FALSE
ENSBTAG00000048459	648	0.614218	56	0.06596	-0.548258	-6.10252	TRUE	Loss	NA	TRUE	FALSE
ENSBTAG00000053003	898	0.851185	256	0.301531	-0.549654	-6.11829	TRUE	Loss	GPX4	TRUE	FALSE
ENSBTAG00000040432	709	0.672038	103	0.121319	-0.550719	-6.13033	TRUE	Loss	CLDN3	TRUE	FALSE
ENSBTAG00000043561	813	0.770616	186	0.219081	-0.551535	-6.13955	TRUE	Loss	COX1	TRUE	FALSE
ENSBTAG00000002027	749	0.709953	133	0.156655	-0.553298	-6.15948	TRUE	Loss	FAM167B	TRUE	FALSE
ENSBTAG00000046837	935	0.886256	282	0.332155	-0.5541	-6.16855	TRUE	Loss	ZNF358	TRUE	FALSE
ENSBTAG00000009117	937	0.888152	280	0.3298	-0.558352	-6.2166	TRUE	Loss	THNSL1	TRUE	FALSE
ENSBTAG00000009079	844	0.8	203	0.239105	-0.560895	-6.24534	TRUE	Loss	RAB4B	TRUE	FALSE
ENSBTAG00000010547	688	0.652133	75	0.0883392	-0.563793	-6.2781	TRUE	Loss	CEP76	TRUE	FALSE
ENSBTAG00000043545	877	0.83128	226	0.266196	-0.565084	-6.29269	TRUE	Loss	ENSBTAG00000043545	TRUE	FALSE
ENSBTAG00000013530	668	0.633175	56	0.06596	-0.567215	-6.31677	TRUE	Loss	DDAH2	TRUE	FALSE
ENSBTAG00000031249	794	0.752607	157	0.184923	-0.567683	-6.32206	TRUE	Loss	PSMG4	TRUE	FALSE
ENSBTAG00000003797	833	0.789573	186	0.219081	-0.570492	-6.35381	TRUE	Loss	SLC17A3	TRUE	FALSE
ENSBTAG00000009246	971	0.920379	297	0.349823	-0.570556	-6.35453	TRUE	Loss	DPY30	TRUE	FALSE
ENSBTAG00000008646	745	0.706161	114	0.134276	-0.571886	-6.36956	TRUE	Loss	TRMT112	TRUE	FALSE
ENSBTAG00000015041	860	0.815166	206	0.242638	-0.572527	-6.37681	TRUE	Loss	NDUFA2	TRUE	FALSE
ENSBTAG00000012898	939	0.890047	268	0.315665	-0.574382	-6.39777	TRUE	Loss	RPS27L	TRUE	FALSE
ENSBTAG00000015197	698	0.661611	74	0.0871614	-0.57445	-6.39854	TRUE	Loss	NA	TRUE	FALSE
ENSBTAG00000014863	809	0.766825	163	0.191991	-0.574834	-6.40288	TRUE	Loss	GYPC	TRUE	FALSE
ENSBTAG00000003658	740	0.701422	107	0.126031	-0.575391	-6.40918	TRUE	Loss	RELN	TRUE	FALSE
ENSBTAG00000018622	684	0.648341	59	0.0694935	-0.578848	-6.44824	TRUE	Loss	PCBP4	TRUE	FALSE
ENSBTAG00000001729	780	0.739336	136	0.160188	-0.579148	-6.45164	TRUE	Loss	DUSP10	TRUE	FALSE
ENSBTAG00000051698	820	0.777251	167	0.196702	-0.580549	-6.46747	TRUE	Loss	DCXR	TRUE	FALSE
ENSBTAG00000031750	858	0.81327	196	0.23086	-0.58241	-6.48851	TRUE	Loss	PLAC8B	TRUE	FALSE
ENSBTAG00000016685	688	0.652133	55	0.0647821	-0.587351	-6.54434	TRUE	Loss	FMO4	TRUE	FALSE
ENSBTAG00000048049	867	0.821801	196	0.23086	-0.590941	-6.58492	TRUE	Loss	NA	TRUE	FALSE
ENSBTAG00000006241	882	0.836019	203	0.239105	-0.596914	-6.65243	TRUE	Loss	MAN2B1	TRUE	FALSE
ENSBTAG00000008127	826	0.782938	157	0.184923	-0.598015	-6.66487	TRUE	Loss	RBP5	TRUE	FALSE
ENSBTAG00000006428	833	0.789573	161	0.189635	-0.599939	-6.68661	TRUE	Loss	ZNF354A	TRUE	FALSE
ENSBTAG00000010508	830	0.78673	157	0.184923	-0.601806	-6.70772	TRUE	Loss	BLVRB	TRUE	FALSE
ENSBTAG00000000639	877	0.83128	191	0.224971	-0.606309	-6.75861	TRUE	Loss	APRT	TRUE	FALSE
ENSBTAG00000043556	880	0.834123	193	0.227326	-0.606797	-6.76412	TRUE	Loss	MT-CO2	TRUE	FALSE
ENSBTAG00000043572	938	0.8891	239	0.281508	-0.607592	-6.77311	TRUE	Loss	ENSBTAG00000043572	TRUE	FALSE
ENSBTAG00000031752	998	0.945972	287	0.338045	-0.607927	-6.77689	TRUE	Loss	TMEM256	TRUE	FALSE
ENSBTAG00000043560	898	0.851185	206	0.242638	-0.608546	-6.7839	TRUE	Loss	COX3	TRUE	FALSE
ENSBTAG00000014731	902	0.854976	209	0.246172	-0.608804	-6.78681	TRUE	Loss	GAPDH	TRUE	FALSE
ENSBTAG00000004295	913	0.865403	216	0.254417	-0.610986	-6.81147	TRUE	Loss	NDUFA8	TRUE	FALSE
ENSBTAG00000019891	922	0.873934	223	0.262662	-0.611272	-6.8147	TRUE	Loss	MRPL40	TRUE	FALSE
ENSBTAG00000020429	971	0.920379	259	0.305065	-0.615314	-6.86039	TRUE	Loss	MED29	TRUE	FALSE
ENSBTAG00000047702	1055	1	326	0.383981	-0.616019	-6.86835	TRUE	Loss	NAA10	TRUE	FALSE
ENSBTAG00000043577	857	0.812322	163	0.191991	-0.620332	-6.91709	TRUE	Loss	MT-ND4	TRUE	FALSE
ENSBTAG00000048620	734	0.695735	64	0.0753828	-0.620352	-6.91732	TRUE	Loss	CEBPZOS	TRUE	FALSE
ENSBTAG00000043564	848	0.803791	153	0.180212	-0.623579	-6.9538	TRUE	Loss	MT-ATP8	TRUE	FALSE
ENSBTAG00000048010	839	0.795261	144	0.169611	-0.625649	-6.97719	TRUE	Loss	NUDT14	TRUE	FALSE
ENSBTAG00000002182	854	0.809479	155	0.182568	-0.626911	-6.99145	TRUE	Loss	NA	TRUE	FALSE
ENSBTAG00000016506	877	0.83128	172	0.202591	-0.628688	-7.01154	TRUE	Loss	ST3GAL4	TRUE	FALSE
ENSBTAG00000047715	837	0.793365	133	0.156655	-0.63671	-7.1022	TRUE	Loss	TPRN	TRUE	FALSE
ENSBTAG00000047299	912	0.864455	193	0.227326	-0.637129	-7.10693	TRUE	Loss	ENSBTAG00000047299	TRUE	FALSE
ENSBTAG00000003822	1011	0.958294	271	0.319199	-0.639095	-7.12915	TRUE	Loss	CROCC	TRUE	FALSE
ENSBTAG00000007446	916	0.868246	193	0.227326	-0.64092	-7.14978	TRUE	Loss	NGF	TRUE	FALSE
ENSBTAG00000011287	749	0.709953	58	0.0683157	-0.641637	-7.15788	TRUE	Loss	ATXN7	TRUE	FALSE
ENSBTAG00000012072	942	0.892891	213	0.250883	-0.642008	-7.16207	TRUE	Loss	NDUFS8	TRUE	FALSE
ENSBTAG00000043550	940	0.890995	209	0.246172	-0.644823	-7.1939	TRUE	Loss	MT-CYB	TRUE	FALSE
ENSBTAG00000012274	779	0.738389	71	0.0836278	-0.654761	-7.30621	TRUE	Loss	CIZ1	FALSE	TRUE
ENSBTAG00000012634	1004	0.951659	250	0.294464	-0.657195	-7.33372	TRUE	Loss	NDUFB7	TRUE	FALSE
ENSBTAG00000010509	952	0.90237	205	0.241461	-0.660909	-7.3757	TRUE	Loss	CDK3	TRUE	FALSE
ENSBTAG00000043558	943	0.893839	195	0.229682	-0.664157	-7.4124	TRUE	Loss	ND1	TRUE	FALSE
ENSBTAG00000006199	786	0.745024	67	0.0789164	-0.666107	-7.43445	TRUE	Loss	DRAP1	TRUE	FALSE
ENSBTAG00000000808	901	0.854028	159	0.187279	-0.666749	-7.4417	TRUE	Loss	NA	TRUE	FALSE
ENSBTAG00000012147	969	0.918483	210	0.24735	-0.671134	-7.49125	TRUE	Loss	ARRDC1	TRUE	FALSE
ENSBTAG00000014782	905	0.85782	155	0.182568	-0.675252	-7.5378	TRUE	Loss	STAB1	TRUE	FALSE
ENSBTAG00000010723	902	0.854976	151	0.177856	-0.67712	-7.55891	TRUE	Loss	PFDN6	TRUE	FALSE
ENSBTAG00000004261	777	0.736493	50	0.0588928	-0.6776	-7.56434	TRUE	Loss	SPON2	TRUE	FALSE
ENSBTAG00000015117	947	0.89763	186	0.219081	-0.678549	-7.57506	TRUE	Loss	GADD45GIP1	TRUE	FALSE
ENSBTAG00000024097	982	0.930806	211	0.248528	-0.682278	-7.61721	TRUE	Loss	MRPS15	TRUE	FALSE
ENSBTAG00000007187	844	0.8	99	0.116608	-0.683392	-7.6298	TRUE	Loss	INF2	TRUE	FALSE
ENSBTAG00000043563	838	0.794313	93	0.109541	-0.684772	-7.6454	TRUE	Loss	ND5	TRUE	FALSE
ENSBTAG00000008320	912	0.864455	150	0.176678	-0.687777	-7.67935	TRUE	Loss	SEPTIN5	TRUE	FALSE
ENSBTAG00000013882	940	0.890995	172	0.202591	-0.688404	-7.68644	TRUE	Loss	CHMP2A	TRUE	FALSE
ENSBTAG00000001193	947	0.89763	176	0.207303	-0.690328	-7.70818	TRUE	Loss	UNC93B1	TRUE	FALSE
ENSBTAG00000013928	832	0.788626	80	0.0942285	-0.694397	-7.75418	TRUE	Loss	WFDC2	TRUE	FALSE
ENSBTAG00000011527	873	0.827488	109	0.128386	-0.699102	-7.80735	TRUE	Loss	NT5C	TRUE	FALSE
ENSBTAG00000012451	895	0.848341	121	0.142521	-0.705821	-7.88328	TRUE	Loss	BOLA-DMB	TRUE	FALSE
ENSBTAG00000013889	825	0.781991	64	0.0753828	-0.706608	-7.89218	TRUE	Loss	TMEM141	TRUE	FALSE
ENSBTAG00000004348	922	0.873934	133	0.156655	-0.717279	-8.01278	TRUE	Loss	MRPL21	TRUE	FALSE
ENSBTAG00000034255	817	0.774408	45	0.0530035	-0.721404	-8.05941	TRUE	Loss	EIF5B	TRUE	FALSE
ENSBTAG00000006645	913	0.865403	118	0.138987	-0.726416	-8.11605	TRUE	Loss	LPAR6	TRUE	FALSE
ENSBTAG00000019678	886	0.83981	96	0.113074	-0.726736	-8.11967	TRUE	Loss	ALKBH6	TRUE	FALSE
ENSBTAG00000020751	857	0.812322	64	0.0753828	-0.736939	-8.23499	TRUE	Loss	HSF1	FALSE	TRUE
ENSBTAG00000001514	921	0.872986	114	0.134276	-0.73871	-8.255	TRUE	Loss	ASB11	TRUE	FALSE
ENSBTAG00000051801	890	0.843602	71	0.0836278	-0.759974	-8.49533	TRUE	Loss	ENSBTAG00000051801	TRUE	FALSE
ENSBTAG00000043571	934	0.885308	101	0.118963	-0.766345	-8.56732	TRUE	Loss	MT-ND2	TRUE	FALSE
ENSBTAG00000005390	993	0.941232	133	0.156655	-0.784577	-8.77339	TRUE	Loss	GMFG	TRUE	FALSE
ENSBTAG00000026008	1010	0.957346	115	0.135453	-0.821892	-9.19512	TRUE	Loss	METTL5	TRUE	FALSE
ENSBTAG00000006050	964	0.913744	76	0.0895171	-0.824227	-9.22151	TRUE	Loss	BOLA1	TRUE	FALSE
ENSBTAG00000047606	1001	0.948815	91	0.107185	-0.84163	-9.4182	TRUE	Loss	MTA1	FALSE	TRUE
