# Supplementary material for: Maternal Vitamin and Mineral Supplementation Affected Neonatal Gene Expression and Rewired Key Regulatory Genes Underlying Hepatic Metabolism
Source: Animals (Basel). 2025 Sep 11;15(18):2664. doi: 10.3390/ani15182664 (PMC12466525; doi:10.3390/ani15182664)
Supplement: Supplementary file 1 [file animals-15-02664-s001.zip › Supplementary Table S6.xlsx]

## Sheet: ShinyGO_BPs
Supplementary Table S6. Functional over-representation analysis (Biological Processes) of differentially expressed genes from the liver of neonatal beef heifers born from dams receiving or not receiving vitamin and mineral supplementation (VTM or CON) during gestation.
Enrichment FDR	nGenes	Pathway Genes	Fold Enrichment	Pathway	Genes
3.31626e-07	10	22	16.2366	GO:0032964 collagen biosynthetic proc.	SERPINH1 P3H3 BMP4 CREB3L1 TGFB3 COL1A1 VIM F2R RCN3 P3H4
6.75683e-05	8	25	11.4306	GO:0006120 mitochondrial electron transport NADH to ubiquinone	NDUFA8 NDUFS8 ND6 ND1 ND5 ND3 ND2 ND4
3.31626e-07	14	51	9.80565	GO:0032963 collagen metabolic proc.	SERPINH1 TNXB P3H3 BMP4 CREB3L1 MFAP4 TGFB3 COL1A1 COL1A2 VIM MMP2 F2R RCN3 P3H4
3.22067e-05	11	47	8.36014	GO:0010257 NADH dehydrogenase complex assembly	NDUFA8 NDUFB10 NDUFS8 NDUFB7 NDUFAF3 NDUFA11 ND6 ND1 ND5 ND2 ND4
3.22067e-05	11	47	8.36014	GO:0032981 mitochondrial respiratory chain complex I assembly	NDUFA8 NDUFB10 NDUFS8 NDUFB7 NDUFAF3 NDUFA11 ND6 ND1 ND5 ND2 ND4
6.75683e-05	13	79	5.87807	GO:0033108 mitochondrial respiratory chain complex assembly	COX14 COX17 NDUFA8 NDUFB10 NDUFS8 NDUFB7 NDUFAF3 NDUFA11 ND6 ND1 ND5 ND2 ND4
6.01444e-05	20	180	3.96895	GO:0070372 reg. of ERK1 and ERK2 cascade	GLIPR2 DUSP10 BMP4 NDRG4 CCN2 TREM2 CCN1 CCL21 IGF1 FBLN1 CCL19 CD74 PDE8A CHI3L1 CAVIN3 F2R RRAS PDGFB ARRB2
3.22067e-05	24	236	3.6326	GO:0015980 energy derivation by oxidation of organic compounds	UGP2 ARL2 NDUFA8 AGL SDHB PNPT1 IGF1 IRS2 NDUFS8 KL NUPR1 CAVIN3 EPM2AIP1 ND6 CYTB ND1 ND4L COX3 COX1 ND5 ATP8 ND3 ND2 ND4
6.75683e-05	28	331	3.02168	GO:0006091 generation of precursor metabolites and energy	UGP2 COX17 ARL2 HMGCS2 NDUFA8 AGL SDHB PNPT1 IGF1 IRS2 NDUFS8 KL HDAC4 NUPR1 CAVIN3 EPM2AIP1 ND6 CYTB COX2 ND1 ND4L COX3 COX1 ND5 ATP8 ND3 ND2 ND4
2.96398e-05	34	420	2.89167	GO:0061061 muscle structure development	CRYAB FHL2 CCN3 BMP4 FOS PLEKHO1 KRT19 EDNRB MSC CDK5 RANBP3L HEYL ENG IGF1 IRX3 MYMK SMO BOC MBNL3 HLX LGALS1 DSP HDAC4 NUPR1 NR1D2 VAMP5 CHRNB1 ELN EHD2 COL3A1 PDGFB TBX3 ARRB2 TWIST1
6.75683e-05	58	1024	2.02324	GO:0009967 positive reg. of signal transduction	GLIPR2 GDF10 CXCR4 CCN3 TGFB1I1 LGR4 UNC5CL DCN RELN BMP4 NDRG4 S100B NTS LMCD1 USP9X C1QTNF1 CCN2 MAP3K14 TREM2 IFI35 MAPRE2 ENG CCN1 CCL21 MN1 IGF1 FYN TERT CCL19 COL1A1 SMO PLXNB1 NFAT5 ACVRL1 KL GAPDH CD74 BMP7 PDE8A PIH1D1 ZNF423 NUPR1 CHI3L1 CAVIN3 PIK3AP1 F2R COL3A1 IGFBP6 PDGFB MRAP AVPI1 SFRP1 ARRB2 SH3RF3 FABP5 NTRK3 DOK5
5.42053e-05	63	1127	1.9968	GO:1902531 reg. of intracellular signal transduction	TNFAIP8L1 GLIPR2 HOMER3 FHL2 DUSP10 CCN3 TRIM24 UNC5CL ANAPC15 DCN RELN BMP4 NDRG4 S100B ARAF NTS LMCD1 USP9X C1QTNF1 CCN2 MAP3K14 TREM2 IFI35 MAPRE2 PDE2A KBTBD6 SIGLEC10 ENG CCN1 CCL21 IGF1 FYN FBLN1 APOC3 CCL19 PLXNB1 NFAT5 KL GAPDH CD74 BMP7 PDE8A PIH1D1 NUPR1 CHI3L1 CAVIN3 PIK3AP1 F2R RRAS COL3A1 IGFBP6 PDGFB RCN3 RALGPS1 AVPI1 HDAC7 SFRP1 ARRB2 SH3RF3 TWIST1 NTRK3 DOK5
5.42053e-05	76	1463	1.85561	GO:0048584 positive reg. of response to stimulus	VEGFB GLIPR2 GDF10 CXCR4 PNKP CCN3 TGFB1I1 LGR4 UNC5CL DCN RELN BMP4 NDRG4 S100B NTS LMCD1 USP9X C1QTNF1 CCN2 MAP3K14 TREM2 IFI35 MAPRE2 ENG CCN1 CCL21 MN1 IGF1 FYN BOLA-DMB TERT CCL19 LPL COL1A1 MYMK HDAC6 SMO PLXNB1 NFAT5 ACVRL1 KL HLX GAPDH LGALS1 CD74 BMP7 PDE8A ST3GAL4 PIH1D1 ZNF423 NUPR1 CHI3L1 PLA2G7 CAVIN3 PIK3AP1 F2R COL3A1 IGFBP6 PDGFB MRAP AVPI1 SFRP1 ARRB2 LPXN SH3RF3 CLDN3 CLCF1 FABP…
4.57553e-05	88	1776	1.76994	GO:0035556 intracellular signal transduction	TNFAIP8L1 GLIPR2 HOMER3 CXCR4 FHL2 MSH6 ASB11 TYRO3 DUSP10 RFXANK CCN3 TRIM24 UNC5CL ANAPC15 DCN RELN BMP4 NDRG4 ARL3 THEM4 S100B ARAF EDNRB NTS LMCD1 TP73 USP9X C1QTNF1 CCN2 RAPGEF3 TLK1 MAP3K14 TREM2 IFI35 MAPRE2 PDE2A KBTBD6 SIGLEC10 ENG RAB4B CCN1 CCL21 IGF1 FYN FBLN1 APOC3 CCL19 RPS27L SMO PLD2 PLXNB1 NFAT5 COL1A2 KL EIF2AK4 GAPDH TPCN2 CD74 BMP7 PDE8A PIH1D1 LACC1 PLD1 HDAC4 NUPR1 CHI3L1 AD…
4.57553e-05	89	1802	1.76422	GO:0032879 reg. of localization	SCN1B VEGFB GLIPR2 CRYAB AHSG PLXNA2 DUSP10 MAP1B CCN3 COX17 LGALS3 STAM LZTS2 DCN RELN CROCC BMP4 NDRG4 ASPSCR1 SYN1 PKIG CCL25 PLK3 C1QTNF1 RAPGEF3 TREM2 MAPRE2 CDK5 ATP9A SEPTIN5 ENG GLIS2 STAT5A CCN1 CCL21 DPYSL3 IGF1 FYN TGFB3 IRS2 FBLN1 APOC3 TERT CCL19 LPL DTNBP1 COL1A1 HDAC6 SMO GABRE ACVRL1 CHMP2A RRAD FXYD6 SPARC DSP TPCN2 CD74 BMP7 ABCG5 ST3GAL4 HAMP LRAT PLD1 CRACR2B PLA2G7 CLIP3 F2R …
6.01444e-05	96	2022	1.69593	GO:0009966 reg. of signal transduction	TMEM88 SFRP1 TNFAIP8L1 GLIPR2 HOMER3 GDF10 CXCR4 FHL2 TYRO3 DUSP10 CCN3 LGALS3 TGFB1I1 TRIM24 LGR4 UNC5CL ANAPC15 LZTS2 DCN RELN BMP4 NDRG4 DKK3 S100B ARAF NTS LMCD1 CREB3L1 USP9X C1QTNF1 IL1R2 CCN2 MAP3K14 TREM2 IFI35 MAPRE2 CDK5 PDE2A KBTBD6 HEYL SIGLEC10 PFDN5 ENG GLIS2 CCN1 CCL21 MN1 CDK3 IGF1 PCGF2 FYN FBLN1 ARRDC1 APOC3 TERT CCL19 COL1A1 HDAC6 SMO PLXNB1 NFAT5 ACVRL1 KL GAPDH CD74 BMP7 PDE8…
5.30919e-06	125	2688	1.66111	GO:0048583 reg. of response to stimulus	TMEM88 SFRP1 TNFAIP8L1 VEGFB GLIPR2 AHSG TNC HOMER3 GDF10 CXCR4 FHL2 UNC93B1 TYRO3 DUSP10 PNKP CCN3 LGALS3 TGFB1I1 TRIM24 LGR4 UNC5CL ANAPC15 LZTS2 DCN RELN BMP4 NDRG4 DKK3 S100B ARAF NTS LMCD1 CREB3L1 USP9X C1QTNF1 IL1R2 CCN2 MAP3K14 TREM2 IFI35 MAPRE2 CDK5 PDE2A KBTBD6 HEYL SIGLEC10 PFDN5 ENG GLIS2 CCN1 CCL21 MN1 CDK3 IGF1 PCGF2 FYN FBLN1 ARRDC1 PGLYRP2 APOC3 BOLA-DMB TERT CCL19 LPL COL1A1 MYMK…
1.83303e-06	151	3385	1.59344	GO:0048523 negative reg. of cellular proc.	SERPINH1 TMEM88 SFRP1 TNFAIP8L1 CRYAB HOMER3 GDF10 FHL2 MACROH2A2 MSH6 TYRO3 DUSP10 PNKP HMGN5 MAP1B CCN3 LGALS3 TGFB1I1 TRIM24 LGR4 DCPS ANAPC15 IMPACT ASNS LZTS2 DCN P3H3 BMP4 NDRG4 DKK3 ARAF PKIG EDNRB GMFG MSC LMCD1 CCL25 TP73 PLK3 CREB3L1 DRAP1 USP9X MDM4 C1QTNF1 IL1R2 RAPGEF3 TREM2 IFI35 CIRBP CDK5 ATP9A PDE2A RANBP3L HEYL SIGLEC10 PNPT1 PFDN5 ENG GLIS2 FOXS1 CCN1 ALDH1A2 CCL21 MN1 CDK3 PFD…
3.9715e-07	165	3713	1.58737	GO:0048519 negative reg. of biological proc.	SERPINH1 TMEM88 SFRP1 TNFAIP8L1 CRYAB AHSG HOMER3 GDF10 FHL2 MACROH2A2 MSH6 TYRO3 DUSP10 PNKP HMGN5 MAP1B CCN3 ARL2 LGALS3 TGFB1I1 TRIM24 LGR4 DCPS ANAPC15 IMPACT ASNS LZTS2 DCN P3H3 BMP4 NDRG4 DKK3 LSM7 ARAF PKIG EDNRB NTS GMFG MSC LMCD1 CCL25 TP73 PLK3 CREB3L1 DRAP1 USP9X MDM4 C1QTNF1 IL1R2 CCN2 RAPGEF3 TREM2 IFI35 CIRBP CDK5 ATP9A PDE2A RANBP3L HEYL SIGLEC10 PNPT1 PFDN5 ENG GLIS2 FOXS1 CCN1 AL…
6.75683e-05	161	3969	1.44898	GO:0048522 positive reg. of cellular proc.	VEGFB VIM SFRP1 GLIPR2 TNC GDF10 CXCR4 MACROH2A2 TNXB DUSP10 RFXANK PNKP HMGN5 CCN3 COX17 ARL2 LGALS3 TGFB1I1 TRIM24 LGR4 STAM VSTM5 DCPS UNC5CL IMPACT FSCN1 ASNS DCN ELL RELN CROCC SCN1B BMP4 NDRG4 FBLN2 FOS ASPSCR1 S100B ARAF NTS LMCD1 CLEC11A CCL25 SPDYC TP73 PLK3 CREB3L1 USP9X C1QTNF1 CCN2 RAPGEF3 MAP3K14 TREM2 IFI35 MAPRE2 CDK5 FLI1 RANBP3L PLEKHF1 HEYL PNPT1 ENG GLIS2 STAT5A CCN1 COL16A1 AL…

## Sheet: ShinyGO_KEGG
Functional over-representation analysis (KEGG pathways) of differentially expressed genes from the liver of neonatal beef heifers born from dams receiving or not receiving vitamin and mineral supplementation (VTM or CON) during gestation.
Enrichment FDR	nGenes	Pathway Genes	Fold Enrichment	Pathway	Genes
2.55231e-09	23	141	5.82676	Path:bta00190 Oxidative phosphorylation	COX17 SDHB NDUFS8 NDUFA11 NDUFA2 NDUFB10 NDUFA8 ND1 ND2 COX1 COX2 ATP8 COX3 ND3 ND4L ND4 ND5 ND6 CYTB NDUFA3 NDUFB7 LHPP NDUFA4L2
0.00281092	8	54	5.29194	Path:bta04672 Intestinal immune network for IgA production	PIGR CXCR4 BOLA-DMA BOLA-DMB MAP3K14 CCL25
3.71526e-09	27	209	4.61462	Path:bta05415 Diabetic cardiomyopathy	GAPDH COL1A1 COL1A2 MMP2 SDHB NDUFS8 NDUFA11 NDUFA2 NDUFB10 NDUFA8 ND1 ND2 COX1 COX2 ATP8 COX3 ND3 ND4L ND4 ND5 ND6 CYTB NDUFA3 NDUFB7 COL3A1 TGFB3 NDUFA4L2
2.6569e-09	29	233	4.44591	Path:bta05208 Chemical carcinogenesis-reactive oxygen species	FOS SDHB NDUFS8 NDUFA11 NDUFA2 NDUFB10 NDUFA8 ND1 ND2 COX1 COX2 ATP8 COX3 ND3 ND4L ND4 ND5 ND6 CYTB NDUFA3 NDUFB7 MAP3K14 PLD1 GSTT1 PLD2 ARAF NDUFA4L2 AKR1C3 GSTA3
0.0348117	6	49	4.37395	Path:bta00565 Ether lipid metabolism	PLA2G7 PAFAH1B3 LPCAT4 PLD1 PLD2 ENPP6
4.22028e-05	17	148	4.10304	Path:bta04723 Retrograde endocannabinoid signaling	NDUFS8 NDUFA11 NDUFA2 NDUFB10 NDUFA8 ND1 ND2 ND3 ND4L ND4 ND5 ND6 NDUFA3 NDUFB7 ADCY2 GABRE NDUFA4L2
1.75236e-07	26	234	3.96895	Path:bta04714 Thermogenesis	COX17 SDHB NDUFS8 NDUFA11 NDUFA2 NDUFB10 NDUFA8 ND1 ND2 COX1 COX2 ATP8 COX3 ND3 ND4L ND4 ND5 ND6 CYTB NDUFA3 NDUFB7 ADCY2 NDUFAF3 CREB3L1 NDUFA4L2 COX14
1.50414e-05	25	275	3.24733	Path:bta05012 Parkinson disease	SDHB NDUFS8 NDUFA11 CALM NDUFA2 NDUFB10 NDUFA8 ND1 ND2 COX1 COX2 ATP8 COX3 ND3 ND4L ND4 ND5 ND6 CYTB NDUFA3 NDUFB7 UCHL1 NDUFA4L2 SEPTIN5 SLC39A11
0.00341846	14	159	3.14521	Path:bta04932 Non-alcoholic fatty liver disease	FOS SDHB NDUFS8 NDUFA11 NDUFA2 NDUFB10 NDUFA8 COX1 COX2 COX3 CYTB NDUFA3 NDUFB7 NDUFA4L2
0.000123159	23	274	2.99844	Path:bta05020 Prion disease	SDHB NDUFS8 NDUFA11 NDUFA2 NDUFB10 NDUFA8 ND1 ND2 COX1 COX2 ATP8 COX3 ND3 ND4L ND4 ND5 ND6 CYTB NDUFA3 NDUFB7 CREB3L1 FYN NDUFA4L2
0.0417494	10	127	2.81264	Path:bta04926 Relaxin signaling pathway	FOS ARRB2 EDNRB VEGFB COL1A1 COL1A2 MMP2 ADCY2 COL3A1 CREB3L1
0.0245024	13	177	2.62355	Path:bta04360 Axon guidance	CDK5 CXCR4 PLXNA2 BOC FYN RGS3 SMO BMP7 NGEF EFNA2 RRAS PLXNB1 RAC3
0.0199148	14	192	2.60463	Path:bta04510 Focal adhesion	PPP1R12B IGF1 RELN VEGFB COL1A1 COL1A2 COL6A2 TNXB COL6A1 FYN PDGFB TNC PARVB RAC3
0.0017489	22	308	2.55147	Path:bta05016 Huntington disease	SDHB NDUFS8 NDUFA11 NDUFA2 NDUFB10 NDUFA8 ND1 ND2 COX1 COX2 ATP8 COX3 ND3 ND4L ND4 ND5 ND6 CYTB NDUFA3 NDUFB7 CREB3L1 NDUFA4L2
0.000429901	27	386	2.49859	Path:bta05010 Alzheimer disease	LPL CDK5 GAPDH SDHB NDUFS8 NDUFA11 CALM NDUFA2 NDUFB10 NDUFA8 ND1 ND2 COX1 COX2 ATP8 COX3 ND3 ND4L ND4 ND5 ND6 CYTB NDUFA3 NDUFB7 ARAF NDUFA4L2 SLC39A11
0.00241852	24	362	2.36822	Path:bta05014 Amyotrophic lateral sclerosis	ACTR1B SDHB NDUFS8 NDUFA11 NDUFA2 NDUFB10 NDUFA8 ND1 ND2 COX1 COX2 ATP8 COX3 ND3 ND4L ND4 ND5 ND6 CYTB NDUFA3 NDUFB7 HDAC6 NDUFA4L2 CHCHD10
0.0339788	20	350	2.04118	Path:bta04151 PI3K-Akt signaling pathway	PIK3AP1 IGF1 NGF RELN VEGFB COL1A1 COL1A2 COL6A2 TNXB PCK2 PPP2R5B EIF4EBP1 COL6A1 CREB3L1 F2R PDGFB TNC EFNA2 LPAR6 THEM4
0.0176316	26	472	1.96766	Path:bta05022 Pathways of neurodegeneration-multiple diseases	CDK5 SDHB NDUFS8 NDUFA11 CALM NDUFA2 NDUFB10 NDUFA8 ND1 ND2 COX1 COX2 ATP8 COX3 ND3 ND4L ND4 ND5 ND6 CYTB NDUFA3 NDUFB7 UCHL1 ARAF NDUFA4L2 SEPTIN5
0.0245024	27	515	1.87273	Path:bta05200 Pathways in cancer	FOS IGF1 CXCR4 EDNRB VEGFB STAT5A MMP2 CALM BMP4 RASSF1 ADCY2 PLD1 GSTT1 TERT PLD2 F2R NOTCH4 HEYL RUNX1T1 TGFB3 SMO PDGFB ARAF MSH6 RAC3 GSTA3 LPAR6
0.000123159	74	1539	1.71756	Path:bta01100 Metabolic pathways	COX17 PDE8B CA4 MIF SULT1E1 GAPDH LRAT UGP2 BLVRB PDE2A ST6GAL1 PLA2G7 HSD11B2 PAFAH1B3 PCK2 GPX4 SDHB NDUFS8 NDUFA11 NDUFA2 NDUFB10 NDUFA8 ND1 ND2 COX1 COX2 ATP8 COX3 ND3 ND4L ND4 ND5 ND6 CYTB NDUFA3 NDUFB7 ST3GAL4 HMGCS2 VKORC1L1 DGKA PDE8A NAGK ISYNA1 NMRK1 ADCY2 LPCAT4 AK7 LTC4S CA3 ASNS PLD1 CYP2S1 AGL GSTT1 APRT PLD2 CSGALNACT1 KYAT1 TDO2 NT5C ALDH1A2 PANK1 ENPP6 LACC1 FMO4 GLS2 NDUFA4L2 DC…

## Sheet: ClueGO_KEGG
Functional over-representation analysis (KEGG pathways) of differentially expressed genes from the liver of neonatal beef heifers born from dams receiving or not receiving vitamin and mineral supplementation (VTM or CON) during gestation.
KEGG ID	Term	Group PValue	% Associated Genes	Nr. Genes	Associated Genes Found
KEGG:00190	Oxidative phosphorylation	3.61652e-07	16.3121	23	[ATP8, COX1, COX17, COX2, COX3, CYTB, LHPP, ND1, ND2, ND3, ND4, ND4L, ND5, ND6, NDUFA11, NDUFA2, NDUFA3, NDUFA4L2, NDUFA8, NDUFB10, NDUFB7, NDUFS8, SDHB]
KEGG:04723	Retrograde endocannabinoid signaling	3.61652e-07	10.9677	17	[ADCY2, GABRE, ND1, ND2, ND3, ND4, ND4L, ND5, ND6, NDUFA11, NDUFA2, NDUFA3, NDUFA4L2, NDUFA8, NDUFB10, NDUFB7, NDUFS8]
KEGG:04932	Non-alcoholic fatty liver disease (NAFLD)	3.61652e-07	8.75	14	[COX1, COX2, COX3, CYTB, IRS2, NDUFA11, NDUFA2, NDUFA3, NDUFA4L2, NDUFA8, NDUFB10, NDUFB7, NDUFS8, SDHB]
KEGG:05010	Alzheimer's disease	3.61652e-07	9.83607	18	[ATP8, CALM, CDK5, COX1, COX2, COX3, CYTB, GAPDH, LPL, NDUFA11, NDUFA2, NDUFA3, NDUFA4L2, NDUFA8, NDUFB10, NDUFB7, NDUFS8, SDHB]
KEGG:05012	Parkinson's disease	3.61652e-07	15.2318	23	[ATP8, COX1, COX2, COX3, CYTB, ND1, ND2, ND3, ND4, ND4L, ND5, ND6, NDUFA11, NDUFA2, NDUFA3, NDUFA4L2, NDUFA8, NDUFB10, NDUFB7, NDUFS8, SDHB, SEPT5, UCHL1]
KEGG:05016	Huntington's disease	3.61652e-07	7.42574	15	[ATP8, COX1, COX2, COX3, CREB3L1, CYTB, NDUFA11, NDUFA2, NDUFA3, NDUFA4L2, NDUFA8, NDUFB10, NDUFB7, NDUFS8, SDHB]
KEGG:04072	Phospholipase D signaling pathway	0.000106049	7.14286	11	[ADCY2, DGKA, F2R, FYN, GNAS, LPAR6, PDGFB, PLD1, PLD2, RAPGEF3, RRAS]
KEGG:04151	PI3K-Akt signaling pathway	0.000106049	4.67532	18	[COL1A1, COL1A2, COL6A1, COL6A2, CREB3L1, EFNA2, EIF4EBP1, F2R, IGF1, LPAR6, NGF, PCK2, PDGFB, PPP2R5B, RELN, THEM4, TNC, TNXB]
KEGG:04510	Focal adhesion	0.000106049	5.91133	12	[COL1A1, COL1A2, COL6A1, COL6A2, FYN, IGF1, PARVB, PDGFB, RAC3, RELN, TNC, TNXB]
KEGG:04512	ECM-receptor interaction	0.000106049	8.33333	7	[COL1A1, COL1A2, COL6A1, COL6A2, RELN, TNC, TNXB]
KEGG:04611	Platelet activation	0.000106049	5.83333	7	[ADCY2, COL1A1, COL1A2, COL3A1, F2R, FYN, GNAS]
KEGG:04926	Relaxin signaling pathway	0.000106049	7.40741	10	[ADCY2, ARRB2, COL1A1, COL1A2, COL3A1, CREB3L1, EDNRB, FOS, GNAS, MMP2]
KEGG:04933	AGE-RAGE signaling pathway in diabetic complications	0.000106049	6.79612	7	[CCL2, COL1A1, COL1A2, COL3A1, MMP2, STAT5A, TGFB3]
KEGG:04974	Protein digestion and absorption	0.000106049	5.21739	6	[COL1A1, COL1A2, COL3A1, COL6A1, COL6A2, PRSS2]
KEGG:05146	Amoebiasis	0.000106049	5.50459	6	[COL1A1, COL1A2, COL3A1, GNAS, IL1R2, TGFB3]
KEGG:05165	Human papillomavirus infection	0.000106049	5.17241	18	[COL1A1, COL1A2, COL6A1, COL6A2, CREB3L1, EIF4EBP1, GNAS, HDAC4, HDAC6, HDAC7, HEYL, LOC616942, NOTCH4, PPP2R5B, RELN, TERT, TNC, TNXB]
KEGG:04360	Axon guidance	0.00187766	6.81818	12	[BMP7, BOC, CDK5, CXCR4, EFNA2, FYN, NGEF, PLXNB1, RAC3, RGS3, RRAS, SMO]
KEGG:00564	Glycerophospholipid metabolism	0.00353974	4.71698	5	[DGKA, GPD1L, LPCAT4, PLD1, PLD2]
KEGG:00565	Ether lipid metabolism	0.00353974	11.1111	6	[ENPP6, LPCAT4, PAFAH1B3, PLA2G7, PLD1, PLD2]
KEGG:05231	Choline metabolism in cancer	0.00353974	6.86275	7	[DGKA, EIF4EBP1, FOS, PDGFB, PLD1, PLD2, RAC3]
KEGG:04014	Ras signaling pathway	0.00613518	4.34783	11	[CALM, EFNA2, IGF1, NGF, PDGFB, PLD1, PLD2, RAC3, RASAL2, RASSF1, RRAS]
KEGG:04015	Rap1 signaling pathway	0.00613518	5.06912	11	[ADCY2, CALM, EFNA2, F2R, GNAS, IGF1, NGF, PDGFB, RAC3, RAPGEF3, RRAS]
KEGG:04024	cAMP signaling pathway	0.00613518	5.04587	11	[ADCY2, CALM, CREB3L1, F2R, FOS, GNAS, PLD1, PLD2, RAC3, RAPGEF3, RRAS]
KEGG:04072	Phospholipase D signaling pathway	0.00613518	7.14286	11	[ADCY2, DGKA, F2R, FYN, GNAS, LPAR6, PDGFB, PLD1, PLD2, RAPGEF3, RRAS]
KEGG:04114	Oocyte meiosis	0.00613518	4.16667	5	[ADCY2, CALM, IGF1, PPP2R5B, SPDYC]
KEGG:04211	Longevity regulating pathway	0.00613518	6.52174	6	[ADCY2, CREB3L1, EIF4EBP1, IGF1, IRS2, KL]
KEGG:04213	Longevity regulating pathway	0.00613518	6.15385	4	[ADCY2, CRYAB, IGF1, IRS2]
KEGG:04261	Adrenergic signaling in cardiomyocytes	0.00613518	5.51724	8	[ADCY2, CALM, CREB3L1, GNAS, PPP2R5B, RAPGEF3, SCN1B, TPM2]
KEGG:04713	Circadian entrainment	0.00613518	4	4	[ADCY2, CALM, FOS, GNAS]
KEGG:04724	Glutamatergic synapse	0.00613518	5.30973	6	[ADCY2, GLS2, GNAS, HOMER3, PLD1, PLD2]
KEGG:04725	Cholinergic synapse	0.00613518	4.42478	5	[ADCY2, CREB3L1, FOS, FYN, KCNJ2]
KEGG:04730	Long-term depression	0.00613518	5	3	[ARAF, GNAS, IGF1]
KEGG:04750	Inflammatory mediator regulation of TRP channels	0.00613518	4.85437	5	[ADCY2, CALM, GNAS, IGF1, NGF]
KEGG:04912	GnRH signaling pathway	0.00613518	6.45161	6	[ADCY2, CALM, GNAS, MMP2, PLD1, PLD2]
KEGG:04913	Ovarian steroidogenesis	0.00613518	6.66667	4	[ADCY2, AKR1C3, GNAS, IGF1]
KEGG:04914	Progesterone-mediated oocyte maturation	0.00613518	4.30108	4	[ADCY2, ARAF, IGF1, SPDYC]
KEGG:04915	Estrogen signaling pathway	0.00613518	6	6	[ADCY2, CALM, CREB3L1, FOS, GNAS, MMP2]
KEGG:04916	Melanogenesis	0.00613518	4.85437	5	[ADCY2, CALM, CREB3L1, EDNRB, GNAS]
KEGG:04918	Thyroid hormone synthesis	0.00613518	5.55556	4	[ADCY2, CREB3L1, GNAS, TTR]
KEGG:04922	Glucagon signaling pathway	0.00613518	4.9505	5	[ADCY2, CALM, CREB3L1, GNAS, PCK2]
KEGG:04923	Regulation of lipolysis in adipocytes	0.00613518	5.17241	3	[ADCY2, GNAS, IRS2]
KEGG:04924	Renin secretion	0.00613518	4.41176	3	[CALM, GNAS, KCNJ2]
KEGG:04925	Aldosterone synthesis and secretion	0.00613518	5.20833	5	[ADCY2, CALM, CREB3L1, GNAS, PDE2A]
KEGG:04926	Relaxin signaling pathway	0.00613518	7.40741	10	[ADCY2, ARRB2, COL1A1, COL1A2, COL3A1, CREB3L1, EDNRB, FOS, GNAS, MMP2]
KEGG:04970	Salivary secretion	0.00613518	4.16667	4	[ADCY2, CALM, CST3, GNAS]
KEGG:04971	Gastric acid secretion	0.00613518	6.75676	5	[ADCY2, CALM, GNAS, KCNJ15, KCNJ2]
KEGG:04972	Pancreatic secretion	0.00613518	4.0404	4	[ADCY2, GNAS, PRSS2, TPCN2]
KEGG:05030	Cocaine addiction	0.00613518	6.12245	3	[CDK5, CREB3L1, GNAS]
KEGG:05031	Amphetamine addiction	0.00613518	5.88235	4	[CALM, CREB3L1, FOS, GNAS]
KEGG:05032	Morphine addiction	0.00613518	6.38298	6	[ADCY2, ARRB2, GABRE, GNAS, PDE2A, PDE8A]
KEGG:05214	Glioma	0.00613518	5.40541	4	[ARAF, CALM, IGF1, PDGFB]
KEGG:05231	Choline metabolism in cancer	0.00613518	6.86275	7	[DGKA, EIF4EBP1, FOS, PDGFB, PLD1, PLD2, RAC3]
KEGG:05414	Dilated cardiomyopathy (DCM)	0.00613518	5.55556	5	[ADCY2, GNAS, IGF1, TGFB3, TPM2]
KEGG:05200	Pathways in cancer	0.0077966	4.53721	25	[ADCY2, ARAF, BMP4, CALM, CXCR4, EDNRB, F2R, FOS, GNAS, GSTA3, GSTT1, HEYL, IGF1, LPAR6, MMP2, MSH6, NOTCH4, PDGFB, RAC3, RASSF1, RUNX1T1, SMO, STAT5A, TERT, TGFB3]
KEGG:05418	Fluid shear stress and atherosclerosis	0.0077966	6.84932	10	[BMP4, CALM, CCL2, FOS, GSTA3, GSTT1, IL1R2, MMP2, PDGFB, RAC3]
KEGG:00532	Glycosaminoglycan biosynthesis	0.0137741	15	3	[CHST14, CHST7, CSGALNACT1]
KEGG:04964	Proximal tubule bicarbonate reclamation	0.0179221	13.6364	3	[CA4, GLS2, PCK2]
KEGG:04015	Rap1 signaling pathway	0.0236574	5.06912	11	[ADCY2, CALM, EFNA2, F2R, GNAS, IGF1, NGF, PDGFB, RAC3, RAPGEF3, RRAS]
KEGG:04024	cAMP signaling pathway	0.0236574	5.04587	11	[ADCY2, CALM, CREB3L1, F2R, FOS, GNAS, PLD1, PLD2, RAC3, RAPGEF3, RRAS]
KEGG:04072	Phospholipase D signaling pathway	0.0236574	7.14286	11	[ADCY2, DGKA, F2R, FYN, GNAS, LPAR6, PDGFB, PLD1, PLD2, RAPGEF3, RRAS]
KEGG:04611	Platelet activation	0.0236574	5.83333	7	[ADCY2, COL1A1, COL1A2, COL3A1, F2R, FYN, GNAS]
KEGG:04724	Glutamatergic synapse	0.0236574	5.30973	6	[ADCY2, GLS2, GNAS, HOMER3, PLD1, PLD2]
KEGG:04912	GnRH signaling pathway	0.0236574	6.45161	6	[ADCY2, CALM, GNAS, MMP2, PLD1, PLD2]
KEGG:05231	Choline metabolism in cancer	0.0236574	6.86275	7	[DGKA, EIF4EBP1, FOS, PDGFB, PLD1, PLD2, RAC3]
KEGG:00980	Metabolism of xenobiotics by cytochrome P450	0.0350794	4.54545	3	[CYP2S1, GSTA3, GSTT1]
KEGG:00982	Drug metabolism	0.0350794	4.83871	3	[FMO4, GSTA3, GSTT1]
KEGG:05204	Chemical carcinogenesis	0.0350794	5.26316	4	[CCBL1, GSTA3, GSTT1, SULT1A1]
KEGG:04068	FoxO signaling pathway	0.0379015	5.18518	7	[ARAF, HOMER3, IGF1, IRS2, PCK2, PLK3, TGFB3]
KEGG:04152	AMPK signaling pathway	0.0379015	4.72441	6	[CREB3L1, EIF4EBP1, IGF1, IRS2, PCK2, PPP2R5B]
KEGG:04211	Longevity regulating pathway	0.0379015	6.52174	6	[ADCY2, CREB3L1, EIF4EBP1, IGF1, IRS2, KL]
KEGG:04213	Longevity regulating pathway	0.0379015	6.15385	4	[ADCY2, CRYAB, IGF1, IRS2]
KEGG:04923	Regulation of lipolysis in adipocytes	0.0379015	5.17241	3	[ADCY2, GNAS, IRS2]
KEGG:05219	Bladder cancer	0.044786	6.52174	3	[ARAF, MMP2, RASSF1]
KEGG:05221	Acute myeloid leukemia	0.044786	7.35294	5	[ARAF, EIF4EBP1, MPO, RUNX1T1, STAT5A]
KEGG:05223	Non-small cell lung cancer	0.044786	4.41176	3	[ARAF, RASSF1, STAT5A]
